# Supplementary material for: Identification of Novel Candidate Epitopes on SARS-CoV-2 Proteins for South America: A Review of HLA Frequencies by Country
Source: Front Immunol. 2020 Sep 3;11:2008. doi: 10.3389/fimmu.2020.02008 (PMC7494848; doi:10.3389/fimmu.2020.02008)
Supplement: Supplementary file 1 [file Data_Sheet_1.zip]

Archive with 26 entries (26 files):
- Figure_S1_final.tif
- __MACOSX/._Figure_S1_final.tif
- Figure_S2_final.tif
- __MACOSX/._Figure_S2_final.tif
- PRISMA_checklist.pdf
- __MACOSX/._PRISMA_checklist.pdf
- Supplementary_Methods_final.pdf
- __MACOSX/._Supplementary_Methods_final.pdf
- Table_S1_final.xlsx
- __MACOSX/._Table_S1_final.xlsx
- Table_S2_final.xlsx
- __MACOSX/._Table_S2_final.xlsx
- Table_S3_final.xlsx
- __MACOSX/._Table_S3_final.xlsx
- Table_S4_final.xlsx
- __MACOSX/._Table_S4_final.xlsx
- Table_S5_final.xlsx
- __MACOSX/._Table_S5_final.xlsx
- Table_S6_final.xlsx
- __MACOSX/._Table_S6_final.xlsx
- Table_S7_final.xlsx
- __MACOSX/._Table_S7_final.xlsx
- Table_S8_final.xlsx
- __MACOSX/._Table_S8_final.xlsx
- Tables_1_and_2.docx
- __MACOSX/._Tables_1_and_2.docx
