# Supplementary material for: Identification of Novel Candidate Epitopes on SARS-CoV-2 Proteins for South America: A Review of HLA Frequencies by Country
Source: Front Immunol. 2020 Sep 3;11:2008. doi: 10.3389/fimmu.2020.02008 (PMC7494848; doi:10.3389/fimmu.2020.02008)
Supplement: Supplementary file 1 [file Data_Sheet_1.zip › Table_S2_final.xlsx]

## Sheet: Table S2
Table S2: Genomes analyzed by country and by continent.
Continents	Country	Number of Genomes
Africa	Congo	12
	Senegal	10
	Algeria	2
	South Africa	1
Asia	China	209
	Japan	79
	Hong Kong	20
	Taiwan	17
	South Korea	13
	Singapore	11
	Georgia	10
	Malaysia	7
	Vietnam	5
	Kuwait	4
	Saudi Arabia	3
	Thailand	2
	India	1
	Cambodia	1
	Nepal	1
	Pakistan	1
Central America	Panama	1
Europe	Iceland	269
	United Kingdom	153
	Netherlands	118
	France	108
	Belgium	87
	Portugal	42
	Finland	32
	Spain	31
	Switzerland	30
	Germany	21
	England	19
	Italy	18
	Luxembourg	10
	Ireland	10
	Denmark	9
	Norway	6
	Czech Republic	3
	Hungary	3
	Greece	3
	Slovakia	3
	Russia	1
	Sweden	1
	Lithuania	1
	Poland	1
North America	USA	534
	Canada	106
	Mexico	1
Oceania	Australia	65
	New Zealand	4
South America	Brazil	16
	Chile	7
	Peru	1
TOTAL		2123
