# Supplementary material for: Identification of Novel Candidate Epitopes on SARS-CoV-2 Proteins for South America: A Review of HLA Frequencies by Country
Source: Front Immunol. 2020 Sep 3;11:2008. doi: 10.3389/fimmu.2020.02008 (PMC7494848; doi:10.3389/fimmu.2020.02008)
Supplement: Supplementary file 1 [file Data_Sheet_1.zip › Table_S3_final.xlsx]

## Sheet: Table S3
Table S3: Studies considered by country to calculate the current and updated HLA allele frequencies.
This table lists the studies considered by country (and corresponding sample size), for each HLA gene. Datasets colored in gray were used only for the current scenario; in green, only for the updated scenario; and in yellow for both. Datasets showed in Tables S4 and S5 just for illustrative purposes are not included here.
	HLA Class I			HLA Class II					References
Country	A	B	C	DPA1	DPB1	DQA1	DQB1	DRB1
Argentina					116	116	116	116	Cerna 1993
	44	46							Fernández-Viña 1997
	84	116							Fernández-Viña 1997
	86	86							Marcos 2000
					365	365	365	365	Marcos 2000
							103		Fainboim 1994
						205	205.5	207.5	Pando 1999
							119		Motta 2014
	1472	1472	1472						Hurley 2017
Bolivia							102	102	Arnaiz-Villena 2005
							80	80	Martinez-Laso 2006
							105	105	Cervantes 2003
Brazil	108	108	108					108	Donadi 2002
	144	144	144					144	Nunes 2016
	60	58							Lázaro 1999
	95								Middleton 2000
		95							Williams 2001
				50	50				Erlich 2002
					74				Cerna 1993
						641	641	641	Castillo Lima Vendramini 2020
						205	205	205	Maciag 2000
						235	209	235	Tsuneto 2003
						160	160	160	Tsuneto 2003
							103	103	Temin 2002
								203	Piovezan 2013
						1312			Franco-Brochado 2016
						173			Cardozo 2014
				108	108	108			Castro 2019
						108			Sotomaior 1998
					133				Werneck 2016
	4180777	4180777	92569				193053	4180777	Halagan 2018
Chile	70	70	70				70		Turner 2005
	66	66					66		Arnaiz-Villena 2019
						124	124		Pérez-Bravo 1999
								920	Schäfer 2016
						74	74		Perez-Bravo 1995
	104	104					104	104	Rey 2013
	160	160	160					510	Castro-Santos 2020
Colombia	1463	1463	1463				1463	1463	Páez-Gutiérrez 2019
						61.5			Yunis 1994
						55.5			Yunis 1994
					54				Briceno 1996
					50				Briceno 1996
					50				Briceno 1996
							274	274	Del Río-Ospina 2019
Ecuador	63								Arnaiz-Villena 2018
		1101							Galarza 2018
					183	183	183	183	Trachtenberg 1995
						58	58		Begovich 2000
				58	58				Begovich 2001
				83					Begovich 2001
						79	79		De Angelis 2011
						52	52		Iorio 2014
Paraguay						87	87	87	Tsuneto 2003
	40	40						40	Benitez 2011
Peru						44	44		Tsuneto 2003
							148		De Pablo 2000
	105	105					105	105	Arnaiz-Villena 2009
							83	83	Moscoso 2006
	468	468	468						Olvera 2015
Uruguay							80		Mimbacas 2003
Venezuela	73	73	73		73	73	73	73	Layrisse 2001
	55	55	55						Layrisse 2006
				147	147				Balducci-Silano 1995
				48	48				Rivera-Pirela 2016
					44				Gendzekhadze 2004
						164	165	160	Makathadze 1997
							79		Dao 2005
							101	101	Sáenz-Cantele 2007
								111	Fortes 2007
