# Supplementary material for: Identification of Novel Candidate Epitopes on SARS-CoV-2 Proteins for South America: A Review of HLA Frequencies by Country
Source: Front Immunol. 2020 Sep 3;11:2008. doi: 10.3389/fimmu.2020.02008 (PMC7494848; doi:10.3389/fimmu.2020.02008)
Supplement: Supplementary file 1 [file Data_Sheet_1.zip › Table_S4_final.xlsx]

## Sheet: Argentina
Table S4: Allele frequencies reported in the studies analyzed, by country. (Argentina)
This dataset presents the reported allele frequencies in all the studies considered. The data is organized in different tabs by country.
Reported Alleles	Frequency (%)	Sample size (N)	References
DPB1*01:01	0.4	116	Cerna 1993
DPB1*02:01	8.8	116	Cerna 1993
DPB1*02:02	0.4	116	Cerna 1993
DPB1*03:01	3.9	116	Cerna 1993
DPB1*04:01	5.9	116	Cerna 1993
DPB1*04:02	60	116	Cerna 1993
DPB1*05:01	10.5	116	Cerna 1993
DPB1*11:01	0	116	Cerna 1993
DPB1*13:01	4.7	116	Cerna 1993
DPB1*14:01	4.3	116	Cerna 1993
DPB1*16:01	0.4	116	Cerna 1993
DPB1*17:01	0.8	116	Cerna 1993
DPB1*27:01	3.8	116	Cerna 1993
DQA1*01:01	2.3	116	Cerna 1993
DQA1*01:02	0.4	116	Cerna 1993
DQA1*01:03	0.8	116	Cerna 1993
DQA1*02:01	1.5	116	Cerna 1993
DQA1*03	31	116	Cerna 1993
DQA1*04:01	20.7	116	Cerna 1993
DQA1*05:01	41	116	Cerna 1993
DQA1*06:01	0	116	Cerna 1993
DQB1*02:01	4.3	116	Cerna 1993
DQB1*03:01	39.1	116	Cerna 1993
DQB1*03:02	32	116	Cerna 1993
DQB1*03:03	1.1	116	Cerna 1993
DQB1*04:02	20.2	116	Cerna 1993
DQB1*05:01	1.9	116	Cerna 1993
DQB1*05:02	0	116	Cerna 1993
DQB1*05:03	0.4	116	Cerna 1993
DQB1*05:04	0	116	Cerna 1993
DQB1*06:01	0	116	Cerna 1993
DQB1*06:02	0.4	116	Cerna 1993
DQB1*06:03	1.1	116	Cerna 1993
DQB1*06:04	0	116	Cerna 1993
DQB1*06:05	0	116	Cerna 1993
DRB1*01:01	0.4	116	Cerna 1993
DRB1*01:02	0.4	116	Cerna 1993
DRB1*01:03	0.8	116	Cerna 1993
DRB1*03:01	2.6	116	Cerna 1993
DRB1*04:01	0	116	Cerna 1993
DRB1*04:02	0	116	Cerna 1993
DRB1*04:03	3.4	116	Cerna 1993
DRB1*04:04	5.4	116	Cerna 1993
DRB1*04:05	0.4	116	Cerna 1993
DRB1*04:07	6.2	116	Cerna 1993
DRB1*04:11	6.2	116	Cerna 1993
DRB1*04:17	9	116	Cerna 1993
DRB1*07:01	1.5	116	Cerna 1993
DRB1*08:01	0	116	Cerna 1993
DRB1*08:02	22.3	116	Cerna 1993
DRB1*08:03	0	116	Cerna 1993
DRB1*08:04	0	116	Cerna 1993
DRB1*09:01	1.1	116	Cerna 1993
DRB1*10:01	0.4	116	Cerna 1993
DRB1*11:01	0	116	Cerna 1993
DRB1*11:02	0	116	Cerna 1993
DRB1*11:03	0	116	Cerna 1993
DRB1*11:04	3.7	116	Cerna 1993
DRB1*12:01	0	116	Cerna 1993
DRB1*13:01	0.8	116	Cerna 1993
DRB1*13:02	0	116	Cerna 1993
DRB1*13:03	0.4	116	Cerna 1993
DRB1*14:01	0.4	116	Cerna 1993
DRB1*14:02	10.6	116	Cerna 1993
DRB1*14:06	23.7	116	Cerna 1993
DRB1*15:01	0	116	Cerna 1993
DQB1*02:01	21.35	103	Fainboim 1994
DQB1*03:01	23.3	103	Fainboim 1994
DQB1*03:02	11.15	103	Fainboim 1994
DQB1*03:03	6	103	Fainboim 1994
DQB1*04:01	0	103	Fainboim 1994
DQB1*04:02	3.9	103	Fainboim 1994
DQB1*05:01	11.15	103	Fainboim 1994
DQB1*05:02	2.4	103	Fainboim 1994
DQB1*05:03	1.45	103	Fainboim 1994
DQB1*06:01	1.45	103	Fainboim 1994
DQB1*06:02	5.85	103	Fainboim 1994
DQB1*06:03	5.35	103	Fainboim 1994
DQB1*06:04	3.4	103	Fainboim 1994
DQB1*06:05	0.5	103	Fainboim 1994
A*01:01	0	44	Fernández-Viña 1997
A*02:01	21.59	44	Fernández-Viña 1997
A*02:02	0	44	Fernández-Viña 1997
A*02:19	7.96	44	Fernández-Viña 1997
A*03:01	0	44	Fernández-Viña 1997
A*11:01	0	44	Fernández-Viña 1997
A*11:04	0	44	Fernández-Viña 1997
A*24:02	10.23	44	Fernández-Viña 1997
A*24:03	11.36	44	Fernández-Viña 1997
A*31:01	38.64	44	Fernández-Viña 1997
A*32:01	10.23	44	Fernández-Viña 1997
A*68:01	0	44	Fernández-Viña 1997
A*68:02	0	44	Fernández-Viña 1997
A*69:01	0	44	Fernández-Viña 1997
A*74:03	0	44	Fernández-Viña 1997
A*01:01	0	84	Fernández-Viña 1997
A*02:01	30.4	84	Fernández-Viña 1997
A*02:02	0	84	Fernández-Viña 1997
A*02:19	9.5	84	Fernández-Viña 1997
A*03:01	0	84	Fernández-Viña 1997
A*11:01	0	84	Fernández-Viña 1997
A*11:04	0	84	Fernández-Viña 1997
A*24:02	4.8	84	Fernández-Viña 1997
A*24:03	5.4	84	Fernández-Viña 1997
A*31:01	25	84	Fernández-Viña 1997
A*32:01	0	84	Fernández-Viña 1997
A*68:01	22	84	Fernández-Viña 1997
A*68:02	0	84	Fernández-Viña 1997
A*69:01	0	84	Fernández-Viña 1997
A*74:03	0	84	Fernández-Viña 1997
B*07:02	0	46	Fernández-Viña 1997
B*08:01	0	46	Fernández-Viña 1997
B*15:01	0	46	Fernández-Viña 1997
B*15:04	0	46	Fernández-Viña 1997
B*15:07	3.26	46	Fernández-Viña 1997
B*15:08	5.44	46	Fernández-Viña 1997
B*15:15	0	46	Fernández-Viña 1997
B*15:20	6.52	46	Fernández-Viña 1997
B*15:63	0	46	Fernández-Viña 1997
B*18:01	0	46	Fernández-Viña 1997
B*35:01	1.09	46	Fernández-Viña 1997
B*35:04	5.44	46	Fernández-Viña 1997
B*35:05	0	46	Fernández-Viña 1997
B*35:08	0	46	Fernández-Viña 1997
B*35:09	3.26	46	Fernández-Viña 1997
B*35:18	0	46	Fernández-Viña 1997
B*35:19	25	46	Fernández-Viña 1997
B*35:20	0	46	Fernández-Viña 1997
B*38:01	0	46	Fernández-Viña 1997
B*39:01	0	46	Fernández-Viña 1997
B*39:03	11.96	46	Fernández-Viña 1997
B*39:04	0	46	Fernández-Viña 1997
B*39:05	0	46	Fernández-Viña 1997
B*39:09	0	46	Fernández-Viña 1997
B*40:02	21.74	46	Fernández-Viña 1997
B*40:04	1.09	46	Fernández-Viña 1997
B*40:09	0	46	Fernández-Viña 1997
B*41:01	0	46	Fernández-Viña 1997
B*44:03	0	46	Fernández-Viña 1997
B*48:01	0	46	Fernández-Viña 1997
B*48:02	0	46	Fernández-Viña 1997
B*48:03	10.87	46	Fernández-Viña 1997
B*51:01	0	46	Fernández-Viña 1997
B*52:01	3.26	46	Fernández-Viña 1997
B*57:01	0	46	Fernández-Viña 1997
B*58:01	0	46	Fernández-Viña 1997
B*07:02	0	116	Fernández-Viña 1997
B*08:01	0	116	Fernández-Viña 1997
B*15:01	0.4	116	Fernández-Viña 1997
B*15:04	0.9	116	Fernández-Viña 1997
B*15:07	12.5	116	Fernández-Viña 1997
B*15:08	0.4	116	Fernández-Viña 1997
B*15:15	0	116	Fernández-Viña 1997
B*15:20	1.3	116	Fernández-Viña 1997
B*15:63	0	116	Fernández-Viña 1997
B*18:01	0	116	Fernández-Viña 1997
B*35:01	0	116	Fernández-Viña 1997
B*35:04	0.9	116	Fernández-Viña 1997
B*35:05	4.7	116	Fernández-Viña 1997
B*35:08	0	116	Fernández-Viña 1997
B*35:09	0	116	Fernández-Viña 1997
B*35:18	2.6	116	Fernández-Viña 1997
B*35:19	7.3	116	Fernández-Viña 1997
B*35:20	0	116	Fernández-Viña 1997
B*38:01	0	116	Fernández-Viña 1997
B*39:01	2.2	116	Fernández-Viña 1997
B*39:03	6	116	Fernández-Viña 1997
B*39:04	0	116	Fernández-Viña 1997
B*39:05	1.7	116	Fernández-Viña 1997
B*39:09	0	116	Fernández-Viña 1997
B*40:02	11.2	116	Fernández-Viña 1997
B*40:04	3.5	116	Fernández-Viña 1997
B*40:09	0.4	116	Fernández-Viña 1997
B*41:01	0	116	Fernández-Viña 1997
B*44:03	0	116	Fernández-Viña 1997
B*48:01	5.6	116	Fernández-Viña 1997
B*48:02	0.4	116	Fernández-Viña 1997
B*48:03	18.1	116	Fernández-Viña 1997
B*51:01	3.5	116	Fernández-Viña 1997
B*52:01	11.6	116	Fernández-Viña 1997
B*57:01	0	116	Fernández-Viña 1997
B*58:01	0	116	Fernández-Viña 1997
A*01:01	10.28	1472	Hurley 2017
A*01:02	0.24	1472	Hurley 2017
A*01:03	0.06	1472	Hurley 2017
A*01:69	0.03	1472	Hurley 2017
A*02:01	21.83	1472	Hurley 2017
A*02:02	0.48	1472	Hurley 2017
A*02:04	0.27	1472	Hurley 2017
A*02:05	1.73	1472	Hurley 2017
A*02:11	0.34	1472	Hurley 2017
A*02:12	0.03	1472	Hurley 2017
A*02:17	0.17	1472	Hurley 2017
A*02:19	0	1472	Hurley 2017
A*02:20	0.14	1472	Hurley 2017
A*02:22	0.2	1472	Hurley 2017
A*02:26	0.03	1472	Hurley 2017
A*02:30	0.1	1472	Hurley 2017
A*02:33	0.03	1472	Hurley 2017
A*02:87	0.03	1472	Hurley 2017
A*02:105	0.03	1472	Hurley 2017
A*02:481	0.03	1472	Hurley 2017
A*02:664	0.03	1472	Hurley 2017
A*02:665	0.03	1472	Hurley 2017
A*03:01	8.66	1472	Hurley 2017
A*03:02	0.41	1472	Hurley 2017
A*11:01	5.71	1472	Hurley 2017
A*11:04	0	1472	Hurley 2017
A*11:12	0.03	1472	Hurley 2017
A*23:01	3.16	1472	Hurley 2017
A*23:17	0.14	1472	Hurley 2017
A*24:02	10.18	1472	Hurley 2017
A*24:03	0.51	1472	Hurley 2017
A*24:05	0.07	1472	Hurley 2017
A*25:01	1.39	1472	Hurley 2017
A*26:01	3.87	1472	Hurley 2017
A*26:08	0.14	1472	Hurley 2017
A*29:01	0.24	1472	Hurley 2017
A*29:02	4.03	1472	Hurley 2017
A*30:01	1.53	1472	Hurley 2017
A*30:02	2.07	1472	Hurley 2017
A*30:04	0.31	1472	Hurley 2017
A*30:10	0.03	1472	Hurley 2017
A*31:01	6.27	1472	Hurley 2017
A*31:15	0.07	1472	Hurley 2017
A*31:119	0.03	1472	Hurley 2017
A*32:01	3.59	1472	Hurley 2017
A*32:02	0.07	1472	Hurley 2017
A*32:03	0.03	1472	Hurley 2017
A*33:01	1.9	1472	Hurley 2017
A*33:03	0.37	1472	Hurley 2017
A*33:05	0.03	1472	Hurley 2017
A*34:02	0.31	1472	Hurley 2017
A*36:01	0.07	1472	Hurley 2017
A*66:01	0.61	1472	Hurley 2017
A*66:02	0.03	1472	Hurley 2017
A*68:01	4.51	1472	Hurley 2017
A*68:02	1.49	1472	Hurley 2017
A*68:16	0.03	1472	Hurley 2017
A*68:17	1.26	1472	Hurley 2017
A*68:23	0.1	1472	Hurley 2017
A*68:163	0.03	1472	Hurley 2017
A*69:01	0.23	1472	Hurley 2017
A*74:03	0	1472	Hurley 2017
B*07:02	5.25	1472	Hurley 2017
B*07:05	0.2	1472	Hurley 2017
B*07:06	0.48	1472	Hurley 2017
B*08:01	6.39	1472	Hurley 2017
B*08:09	0.03	1472	Hurley 2017
B*13:02	1.8	1472	Hurley 2017
B*14:01	0.78	1472	Hurley 2017
B*14:02	3.57	1472	Hurley 2017
B*15:01	2.71	1472	Hurley 2017
B*15:04	0.69	1472	Hurley 2017
B*15:05	0.07	1472	Hurley 2017
B*15:07	0.14	1472	Hurley 2017
B*15:08	0.24	1472	Hurley 2017
B*15:09	0.17	1472	Hurley 2017
B*15:10	0.1	1472	Hurley 2017
B*15:15	0.03	1472	Hurley 2017
B*15:16	0.1	1472	Hurley 2017
B*15:17	1.26	1472	Hurley 2017
B*15:18	0.34	1472	Hurley 2017
B*15:20	0.31	1472	Hurley 2017
B*15:24	0.03	1472	Hurley 2017
B*15:27	0.1	1472	Hurley 2017
B*15:39	0.03	1472	Hurley 2017
B*15:82	0.03	1472	Hurley 2017
B*15:146	0.03	1472	Hurley 2017
B*15:220	0.1	1472	Hurley 2017
B*15:417	0.03	1472	Hurley 2017
B*18:01	5.98	1472	Hurley 2017
B*18:03	0.1	1472	Hurley 2017
B*18:20	0.03	1472	Hurley 2017
B*18:131	0.03	1472	Hurley 2017
B*27:02	0.27	1472	Hurley 2017
B*27:05	1.9	1472	Hurley 2017
B*27:07	0.1	1472	Hurley 2017
B*27:08	0.03	1472	Hurley 2017
B*35:01	6.21	1472	Hurley 2017
B*35:02	1.49	1472	Hurley 2017
B*35:03	1.8	1472	Hurley 2017
B*35:04	0.37	1472	Hurley 2017
B*35:05	0.68	1472	Hurley 2017
B*35:06	0.1	1472	Hurley 2017
B*35:08	1.05	1472	Hurley 2017
B*35:09	0.68	1472	Hurley 2017
B*35:19	0.44	1472	Hurley 2017
B*35:20	0.41	1472	Hurley 2017
B*35:21	0.14	1472	Hurley 2017
B*35:34	0.07	1472	Hurley 2017
B*35:43	0.14	1472	Hurley 2017
B*35:332	0.03	1472	Hurley 2017
B*37:01	0.58	1472	Hurley 2017
B*38:01	3.7	1472	Hurley 2017
B*38:24	0.03	1472	Hurley 2017
B*39:01	1.14	1472	Hurley 2017
B*39:02	0.03	1472	Hurley 2017
B*39:03	1.15	1472	Hurley 2017
B*39:05	0.85	1472	Hurley 2017
B*39:06	0.78	1472	Hurley 2017
B*39:09	1.15	1472	Hurley 2017
B*39:10	0.07	1472	Hurley 2017
B*39:13	0.1	1472	Hurley 2017
B*39:14	0.1	1472	Hurley 2017
B*39:24	0.2	1472	Hurley 2017
B*40:01	1.83	1472	Hurley 2017
B*40:02	1.97	1472	Hurley 2017
B*40:04	0.34	1472	Hurley 2017
B*40:06	0.14	1472	Hurley 2017
B*40:13	0.17	1472	Hurley 2017
B*40:64	0.03	1472	Hurley 2017
B*41:01	1.26	1472	Hurley 2017
B*41:02	0.51	1472	Hurley 2017
B*42:02	4.76	1472	Hurley 2017
B*44:03	6.04	1472	Hurley 2017
B*44:04	0.07	1472	Hurley 2017
B*44:05	0.31	1472	Hurley 2017
B*44:27	0.07	1472	Hurley 2017
B*44:29	0.03	1472	Hurley 2017
B*45:01	0.92	1472	Hurley 2017
B*47:01	0.2	1472	Hurley 2017
B*48:01	0.51	1472	Hurley 2017
B*48:02	0.14	1472	Hurley 2017
B*48:03	0.17	1472	Hurley 2017
B*49:01	3.5	1472	Hurley 2017
B*50:01	1.63	1472	Hurley 2017
B*50:02	0.27	1472	Hurley 2017
B*51:01	7.88	1472	Hurley 2017
B*51:02	0.03	1472	Hurley 2017
B*51:05	0.1	1472	Hurley 2017
B*51:07	0.1	1472	Hurley 2017
B*51:08	0.24	1472	Hurley 2017
B*51:09	0.07	1472	Hurley 2017
B*51:13	0.03	1472	Hurley 2017
B*51:32	0.03	1472	Hurley 2017
B*51:193	0.03	1472	Hurley 2017
B*51:206	0.03	1472	Hurley 2017
B*52:01	1.6	1472	Hurley 2017
B*52:01	0.34	1472	Hurley 2017
B*53:01	0.95	1472	Hurley 2017
B*53:10	0.03	1472	Hurley 2017
B*55:01	1.12	1472	Hurley 2017
B*55:85	0.03	1472	Hurley 2017
B*56:01	0.2	1472	Hurley 2017
B*56:01	0.07	1472	Hurley 2017
B*56:15	0.03	1472	Hurley 2017
B*57:01	2.68	1472	Hurley 2017
B*57:02	0.03	1472	Hurley 2017
B*57:03	0.27	1472	Hurley 2017
B*58:01	1.19	1472	Hurley 2017
B*58:01	0.2	1472	Hurley 2017
B*58:02	0.17	1472	Hurley 2017
B*73:01	0.07	1472	Hurley 2017
B*78:01	0.03	1472	Hurley 2017
B*81:01	0.03	1472	Hurley 2017
C*01:02	3.46	1472	Hurley 2017
C*02:02	3.83	1472	Hurley 2017
C*02:08	0.03	1472	Hurley 2017
C*02:10	0.37	1472	Hurley 2017
C*03:02	0.34	1472	Hurley 2017
C*03:03	3.29	1472	Hurley 2017
C*03:04	4.14	1472	Hurley 2017
C*03:04	0.07	1472	Hurley 2017
C*03:05	0.03	1472	Hurley 2017
C*03:07	0.03	1472	Hurley 2017
C*03:38	0.03	1472	Hurley 2017
C*03:143	0.03	1472	Hurley 2017
C*04:01	15.96	1472	Hurley 2017
C*04:04	0.2	1472	Hurley 2017
C*04:09	0.14	1472	Hurley 2017
C*04:65	0.03	1472	Hurley 2017
C*05:01	6.08	1472	Hurley 2017
C*05:09	0.1	1472	Hurley 2017
C*06:02	7.81	1472	Hurley 2017
C*07:01	14.16	1472	Hurley 2017
C*07:02	9.95	1472	Hurley 2017
C*07:04	1.12	1472	Hurley 2017
C*07:06	0.17	1472	Hurley 2017
C*07:18	1.05	1472	Hurley 2017
C*07:119	0.03	1472	Hurley 2017
C*08:01	0.85	1472	Hurley 2017
C*08:02	4.35	1472	Hurley 2017
C*08:03	0.27	1472	Hurley 2017
C*08:08	0.03	1472	Hurley 2017
C*12:02	1.59	1472	Hurley 2017
C*12:03	6.59	1472	Hurley 2017
C*12:05	0.03	1472	Hurley 2017
C*14:02	1.53	1472	Hurley 2017
C*15:02	3.91	1472	Hurley 2017
C*15:04	0.17	1472	Hurley 2017
C*15:05	0.78	1472	Hurley 2017
C*15:06	0.1	1472	Hurley 2017
C*15:10	0.03	1472	Hurley 2017
C*15:13	0.07	1472	Hurley 2017
C*15:88	0.03	1472	Hurley 2017
C*16:01	4.24	1472	Hurley 2017
C*16:02	0.85	1472	Hurley 2017
C*16:04	0.41	1472	Hurley 2017
C*17:01	1.16	1472	Hurley 2017
C*17:03	0.37	1472	Hurley 2017
C*18:01	0.03	1472	Hurley 2017
C*18:02	0.07	1472	Hurley 2017
A*01:01	7.6	86	Marcos 2000 (AFNDB)
A*02:01	19.2	86	Marcos 2000 (AFNDB)
A*02:02	4.1	86	Marcos 2000 (AFNDB)
A*02:19	5.2	86	Marcos 2000 (AFNDB)
A*03:01	1.7	86	Marcos 2000 (AFNDB)
A*11:01	0.6	86	Marcos 2000 (AFNDB)
A*11:04	1.7	86	Marcos 2000 (AFNDB)
A*24:02	3.5	86	Marcos 2000 (AFNDB)
A*24:03	2.3	86	Marcos 2000 (AFNDB)
A*31:01	36	86	Marcos 2000 (AFNDB)
A*32:01	0.6	86	Marcos 2000 (AFNDB)
A*68:01	12.2	86	Marcos 2000 (AFNDB)
A*68:02	0	86	Marcos 2000 (AFNDB)
A*69:01	2.3	86	Marcos 2000 (AFNDB)
A*74:03	0.6	86	Marcos 2000 (AFNDB)
B*07:02	1.2	86	Marcos 2000 (AFNDB)
B*08:01	1.7	86	Marcos 2000 (AFNDB)
B*15:01	2.3	86	Marcos 2000 (AFNDB)
B*15:04	6.4	86	Marcos 2000 (AFNDB)
B*15:07	8.1	86	Marcos 2000 (AFNDB)
B*15:08	0	86	Marcos 2000 (AFNDB)
B*15:15	1.2	86	Marcos 2000 (AFNDB)
B*15:20	0.6	86	Marcos 2000 (AFNDB)
B*15:63	0.6	86	Marcos 2000 (AFNDB)
B*18:01	0	86	Marcos 2000 (AFNDB)
B*35:01	6.4	86	Marcos 2000 (AFNDB)
B*35:04	0	86	Marcos 2000 (AFNDB)
B*35:05	3.5	86	Marcos 2000 (AFNDB)
B*35:08	2.3	86	Marcos 2000 (AFNDB)
B*35:09	1.7	86	Marcos 2000 (AFNDB)
B*35:18	1.2	86	Marcos 2000 (AFNDB)
B*35:19	4.1	86	Marcos 2000 (AFNDB)
B*35:20	1.2	86	Marcos 2000 (AFNDB)
B*38:01	0.6	86	Marcos 2000 (AFNDB)
B*39:01	0	86	Marcos 2000 (AFNDB)
B*39:03	5.2	86	Marcos 2000 (AFNDB)
B*39:04	1.2	86	Marcos 2000 (AFNDB)
B*39:05	2.3	86	Marcos 2000 (AFNDB)
B*39:09	1.2	86	Marcos 2000 (AFNDB)
B*40:02	11	86	Marcos 2000 (AFNDB)
B*40:04	1.7	86	Marcos 2000 (AFNDB)
B*40:09	0	86	Marcos 2000 (AFNDB)
B*41:01	0.6	86	Marcos 2000 (AFNDB)
B*44:03	4.1	86	Marcos 2000 (AFNDB)
B*48:01	0	86	Marcos 2000 (AFNDB)
B*48:02	0.6	86	Marcos 2000 (AFNDB)
B*48:03	12.8	86	Marcos 2000 (AFNDB)
B*51:01	9.9	86	Marcos 2000 (AFNDB)
B*52:01	4.7	86	Marcos 2000 (AFNDB)
B*57:01	1.2	86	Marcos 2000 (AFNDB)
B*58:01	0.6	86	Marcos 2000 (AFNDB)
DPB1*01:01	0	365	Marcos 2000 (AFNDB)
DPB1*02:01	14.7	365	Marcos 2000 (AFNDB)
DPB1*02:02	0.9	365	Marcos 2000 (AFNDB)
DPB1*03:01	8.9	365	Marcos 2000 (AFNDB)
DPB1*04:01	31.3	365	Marcos 2000 (AFNDB)
DPB1*04:02	13.2	365	Marcos 2000 (AFNDB)
DPB1*05:01	2.1	365	Marcos 2000 (AFNDB)
DPB1*06:01	1.8	365	Marcos 2000 (AFNDB)
DPB1*09:01	2.1	365	Marcos 2000 (AFNDB)
DPB1*10:01	3.7	365	Marcos 2000 (AFNDB)
DPB1*11:01	3.7	365	Marcos 2000 (AFNDB)
DPB1*13:01	2.8	365	Marcos 2000 (AFNDB)
DPB1*14:01	3.1	365	Marcos 2000 (AFNDB)
DPB1*15:01	0.3	365	Marcos 2000 (AFNDB)
DPB1*17:01	2.5	365	Marcos 2000 (AFNDB)
DPB1*19:01	0.9	365	Marcos 2000 (AFNDB)
DPB1*23:01	0.6	365	Marcos 2000 (AFNDB)
DPB1*33:01	0.6	365	Marcos 2000 (AFNDB)
DPB1*34:01	0.3	365	Marcos 2000 (AFNDB)
DPB1*45:01	0.3	365	Marcos 2000 (AFNDB)
DQA1*01:01	13.1	365	Marcos 2000 (AFNDB)
DQA1*01:02	16.1	365	Marcos 2000 (AFNDB)
DQA1*01:03	7.2	365	Marcos 2000 (AFNDB)
DQA1*02:01	13.9	365	Marcos 2000 (AFNDB)
DQA1*04:01	5	365	Marcos 2000 (AFNDB)
DQA1*05:01	0	365	Marcos 2000 (AFNDB)
DQA1*06:01	0	365	Marcos 2000 (AFNDB)
DQB1*02:01	20.3	365	Marcos 2000 (AFNDB)
DQB1*03:01	21.7	365	Marcos 2000 (AFNDB)
DQB1*03:02	10.3	365	Marcos 2000 (AFNDB)
DQB1*03:03	5.1	365	Marcos 2000 (AFNDB)
DQB1*04:02	4.5	365	Marcos 2000 (AFNDB)
DQB1*05:01	10.7	365	Marcos 2000 (AFNDB)
DQB1*05:02	3.1	365	Marcos 2000 (AFNDB)
DQB1*05:03	4	365	Marcos 2000 (AFNDB)
DQB1*06:01	1.4	365	Marcos 2000 (AFNDB)
DQB1*06:02	8.9	365	Marcos 2000 (AFNDB)
DQB1*06:03	5.2	365	Marcos 2000 (AFNDB)
DQB1*06:04	4.7	365	Marcos 2000 (AFNDB)
DRB1*01:01	5.6	365	Marcos 2000 (AFNDB)
DRB1*01:02	1.2	365	Marcos 2000 (AFNDB)
DRB1*01:03	1.2	365	Marcos 2000 (AFNDB)
DRB1*01:06	0.2	365	Marcos 2000 (AFNDB)
DRB1*03:01	10.9	365	Marcos 2000 (AFNDB)
DRB1*03:02	0	365	Marcos 2000 (AFNDB)
DRB1*04:01	2.9	365	Marcos 2000 (AFNDB)
DRB1*04:02	1.7	365	Marcos 2000 (AFNDB)
DRB1*04:03	1.4	365	Marcos 2000 (AFNDB)
DRB1*04:04	1.7	365	Marcos 2000 (AFNDB)
DRB1*04:05	0.5	365	Marcos 2000 (AFNDB)
DRB1*04:07	1.9	365	Marcos 2000 (AFNDB)
DRB1*04:08	1	365	Marcos 2000 (AFNDB)
DRB1*04:09	0.5	365	Marcos 2000 (AFNDB)
DRB1*04:10	0.5	365	Marcos 2000 (AFNDB)
DRB1*04:11	0.5	365	Marcos 2000 (AFNDB)
DRB1*04:13	0.2	365	Marcos 2000 (AFNDB)
DRB1*04:17	0	365	Marcos 2000 (AFNDB)
DRB1*07:01	13.5	365	Marcos 2000 (AFNDB)
DRB1*08:01	1.4	365	Marcos 2000 (AFNDB)
DRB1*08:02	2.7	365	Marcos 2000 (AFNDB)
DRB1*08:03	0.5	365	Marcos 2000 (AFNDB)
DRB1*08:04	1	365	Marcos 2000 (AFNDB)
DRB1*08:06	0.2	365	Marcos 2000 (AFNDB)
DRB1*08:07	1.2	365	Marcos 2000 (AFNDB)
DRB1*08:08	0.2	365	Marcos 2000 (AFNDB)
DRB1*09:01	1.9	365	Marcos 2000 (AFNDB)
DRB1*10:01	1.2	365	Marcos 2000 (AFNDB)
DRB1*11:01	6.3	365	Marcos 2000 (AFNDB)
DRB1*11:02	0.7	365	Marcos 2000 (AFNDB)
DRB1*11:03	1	365	Marcos 2000 (AFNDB)
DRB1*11:04	3.1	365	Marcos 2000 (AFNDB)
DRB1*11:06	0.2	365	Marcos 2000 (AFNDB)
DRB1*11:08	0.2	365	Marcos 2000 (AFNDB)
DRB1*11:15	0.2	365	Marcos 2000 (AFNDB)
DRB1*12:01	1	365	Marcos 2000 (AFNDB)
DRB1*13:01	5.6	365	Marcos 2000 (AFNDB)
DRB1*13:02	5.8	365	Marcos 2000 (AFNDB)
DRB1*13:03	1	365	Marcos 2000 (AFNDB)
DRB1*13:05	0.5	365	Marcos 2000 (AFNDB)
DRB1*13:07	0.2	365	Marcos 2000 (AFNDB)
DRB1*14:01	2.2	365	Marcos 2000 (AFNDB)
DRB1*14:02	1.4	365	Marcos 2000 (AFNDB)
DRB1*14:04	0.2	365	Marcos 2000 (AFNDB)
DRB1*14:06	0.5	365	Marcos 2000 (AFNDB)
DRB1*14:09	0	365	Marcos 2000 (AFNDB)
DRB1*15:01	7	365	Marcos 2000 (AFNDB)
DRB1*15:02	1.7	365	Marcos 2000 (AFNDB)
DRB1*15:03	0.7	365	Marcos 2000 (AFNDB)
DRB1*16:01	3.6	365	Marcos 2000 (AFNDB)
DRB1*16:02	0.7	365	Marcos 2000 (AFNDB)
DRB1*16:04	0	365	Marcos 2000 (AFNDB)
DRB1*16:05	0.2	365	Marcos 2000 (AFNDB)
DQB1*02:01	7.56	119	Motta 2014
DQB1*02:02	9.24	119	Motta 2014
DQB1*03:01	22.27	119	Motta 2014
DQB1*03:02	13.03	119	Motta 2014
DQB1*03:03	7.56	119	Motta 2014
DQB1*03:04	2.1	119	Motta 2014
DQB1*03:06	0	119	Motta 2014
DQB1*03:07	0	119	Motta 2014
DQB1*03:09	0	119	Motta 2014
DQB1*03:13	0.85	119	Motta 2014
DQB1*03:14	0	119	Motta 2014
DQB1*04:02	4.63	119	Motta 2014
DQB1*05:01	9.66	119	Motta 2014
DQB1*05:02	2.52	119	Motta 2014
DQB1*05:03	2.52	119	Motta 2014
DQB1*06:01	0.42	119	Motta 2014
DQB1*06:02	8.82	119	Motta 2014
DQB1*06:03	5.46	119	Motta 2014
DQB1*06:04	3.36	119	Motta 2014
DQB1*06:07	0	119	Motta 2014
DQB1*06:09	0	119	Motta 2014
DQB1*06:30	0	119	Motta 2014
DQA1*01:01	12.74	205	Pando 1999
DQA1*01:02	16.11	205	Pando 1999
DQA1*01:03	7.21	205	Pando 1999
DQA1*02:01	13.7	205	Pando 1999
DQA1*03	16.83	205	Pando 1999
DQA1*04:01	5.05	205	Pando 1999
DQA1*05	26.92	205	Pando 1999
DQA1*06:01	0	205	Pando 1999
DQB1*02:01	21.15	205.5	Pando 1999
DQB1*03:01	20.43	205.5	Pando 1999
DQB1*03:02	9.38	205.5	Pando 1999
DQB1*03:03	5.77	205.5	Pando 1999
DQB1*04:02	5.77	205.5	Pando 1999
DQB1*05:01	10.1	205.5	Pando 1999
DQB1*05:02	3.61	205.5	Pando 1999
DQB1*05:03	2.4	205.5	Pando 1999
DQB1*06:01	1.2	205.5	Pando 1999
DQB1*06:02	8.65	205.5	Pando 1999
DQB1*06:03	5.77	205.5	Pando 1999
DQB1*06:04	4.57	205.5	Pando 1999
DRB1*01:01	5.53	207.5	Pando 1999
DRB1*01:02	1.44	207.5	Pando 1999
DRB1*01:03	1.2	207.5	Pando 1999
DRB1*03:01	10.82	207.5	Pando 1999
DRB1*04:01	2.88	207.5	Pando 1999
DRB1*04:02	1.68	207.5	Pando 1999
DRB1*04:03	1.44	207.5	Pando 1999
DRB1*04:04	1.68	207.5	Pando 1999
DRB1*04:05	0.48	207.5	Pando 1999
DRB1*04:06	0	207.5	Pando 1999
DRB1*04:07	1.92	207.5	Pando 1999
DRB1*04:08	0.96	207.5	Pando 1999
DRB1*04:09	0.48	207.5	Pando 1999
DRB1*04:10	0.24	207.5	Pando 1999
DRB1*04:11	0.48	207.5	Pando 1999
DRB1*04:13	0.24	207.5	Pando 1999
DRB1*07:01	13.7	207.5	Pando 1999
DRB1*08:01	1.68	207.5	Pando 1999
DRB1*08:02	2.64	207.5	Pando 1999
DRB1*08:03	0.48	207.5	Pando 1999
DRB1*08:04	0.96	207.5	Pando 1999
DRB1*08:06	0.24	207.5	Pando 1999
DRB1*08:07	1.2	207.5	Pando 1999
DRB1*08:08	0.24	207.5	Pando 1999
DRB1*09:01	1.92	207.5	Pando 1999
DRB1*10:01	1.2	207.5	Pando 1999
DRB1*11:01	6.25	207.5	Pando 1999
DRB1*11:02	0.72	207.5	Pando 1999
DRB1*11:03	0.96	207.5	Pando 1999
DRB1*11:04	2.88	207.5	Pando 1999
DRB1*12:01	0.96	207.5	Pando 1999
DRB1*13:01	5.53	207.5	Pando 1999
DRB1*13:02	5.53	207.5	Pando 1999
DRB1*13:03	0.96	207.5	Pando 1999
DRB1*14:01	2.16	207.5	Pando 1999
DRB1*14:02	1.68	207.5	Pando 1999
DRB1*14:06	0.48	207.5	Pando 1999
DRB1*15:01	6.97	207.5	Pando 1999
DRB1*15:02	1.68	207.5	Pando 1999
DRB1*15:03	0.96	207.5	Pando 1999
DRB1*16:01	3.61	207.5	Pando 1999
DRB1*16:02	0.72	207.5	Pando 1999
DRB1*16:05	0.24	207.5	Pando 1999

## Sheet: Bolivia
Table S4: Allele frequencies reported in the studies analyzed, by country. (Bolivia)
This dataset presents the reported allele frequencies in all the studies considered. The data is organized in different tabs by country.
Reported Alleles	Frequency (%)	Sample size (N)	References
A*01	1.2	102	Arnaiz-Villena 2005
A*02	60.3	102	Arnaiz-Villena 2005
A*03	0.6	102	Arnaiz-Villena 2005
A*11	0.6	102	Arnaiz-Villena 2005
A*23	1.7	102	Arnaiz-Villena 2005
A*24	16	102	Arnaiz-Villena 2005
A*30	0.6	102	Arnaiz-Villena 2005
A*31	4	102	Arnaiz-Villena 2005
A*32	0.6	102	Arnaiz-Villena 2005
A*33	1.2	102	Arnaiz-Villena 2005
A*68	12.6	102	Arnaiz-Villena 2005
A*69	0.6	102	Arnaiz-Villena 2005
B*07	0.6	102	Arnaiz-Villena 2005
B*08	0.6	102	Arnaiz-Villena 2005
B*14	2.3	102	Arnaiz-Villena 2005
B*15	6.3	102	Arnaiz-Villena 2005
B*27	0.6	102	Arnaiz-Villena 2005
B*35	45.3	102	Arnaiz-Villena 2005
B*39	10.9	102	Arnaiz-Villena 2005
B*40	8.6	102	Arnaiz-Villena 2005
B*41	0.6	102	Arnaiz-Villena 2005
B*48	14.9	102	Arnaiz-Villena 2005
B*49	1.2	102	Arnaiz-Villena 2005
B*50	0.6	102	Arnaiz-Villena 2005
B*51	6.9	102	Arnaiz-Villena 2005
B*81	0.6	102	Arnaiz-Villena 2005
DQB1*02	2	102	Arnaiz-Villena 2005
DQB1*03:01	22.5	102	Arnaiz-Villena 2005
DQB1*03:02	24.9	102	Arnaiz-Villena 2005
DQB1*03:03	16.2	102	Arnaiz-Villena 2005
DQB1*03:04	2.5	102	Arnaiz-Villena 2005
DQB1*04:01	0.5	102	Arnaiz-Villena 2005
DQB1*04:02	29.9	102	Arnaiz-Villena 2005
DQB1*05:01	0.5	102	Arnaiz-Villena 2005
DQB1*06:03	0.5	102	Arnaiz-Villena 2005
DQB1*06:04	0.5	102	Arnaiz-Villena 2005
DRB1*03:01	1.5	102	Arnaiz-Villena 2005
DRB1*04:03	3.4	102	Arnaiz-Villena 2005
DRB1*04:04	8.3	102	Arnaiz-Villena 2005
DRB1*04:05	1	102	Arnaiz-Villena 2005
DRB1*04:07	9.3	102	Arnaiz-Villena 2005
DRB1*07:01	0.5	102	Arnaiz-Villena 2005
DRB1*08:02	29.9	102	Arnaiz-Villena 2005
DRB1*08:04	0.5	102	Arnaiz-Villena 2005
DRB1*09:01	19.5	102	Arnaiz-Villena 2005
DRB1*10:01	0.5	102	Arnaiz-Villena 2005
DRB1*11:04	0.5	102	Arnaiz-Villena 2005
DRB1*13:01	0.5	102	Arnaiz-Villena 2005
DRB1*13:02	0.5	102	Arnaiz-Villena 2005
DRB1*13:05	0.5	102	Arnaiz-Villena 2005
DRB1*14:02	16.7	102	Arnaiz-Villena 2005
DRB1*16:02	6.9	102	Arnaiz-Villena 2005
A*01	3.7	105	Cervantes 2003
A*02	50	105	Cervantes 2003
A*03	3.7	105	Cervantes 2003
A*11	0.7	105	Cervantes 2003
A*23:01	0.7	105	Cervantes 2003
A*24	14.7	105	Cervantes 2003
A*26	2.2	105	Cervantes 2003
A*29	1.5	105	Cervantes 2003
A*30	2.2	105	Cervantes 2003
A*31	7.4	105	Cervantes 2003
A*32	1.5	105	Cervantes 2003
A*68	11.8	105	Cervantes 2003
B*07	2.2	105	Cervantes 2003
B*08	2.2	105	Cervantes 2003
B*13	0.7	105	Cervantes 2003
B*14	1.5	105	Cervantes 2003
B*15	14	105	Cervantes 2003
B*18	0.7	105	Cervantes 2003
B*27	0.7	105	Cervantes 2003
B*35	35.3	105	Cervantes 2003
B*37	0.7	105	Cervantes 2003
B*38	1.5	105	Cervantes 2003
B*39	7.4	105	Cervantes 2003
B*40	4.4	105	Cervantes 2003
B*41	0.7	105	Cervantes 2003
B*44	3.7	105	Cervantes 2003
B*45	0.7	105	Cervantes 2003
B*48	5.1	105	Cervantes 2003
B*49:01	0.7	105	Cervantes 2003
B*50	2.2	105	Cervantes 2003
B*51	14	105	Cervantes 2003
B*52	0.7	105	Cervantes 2003
B*57	0.7	105	Cervantes 2003
Cw*01	11	105	Cervantes 2003
Cw*0202	2.2	105	Cervantes 2003
Cw*03	6.6	105	Cervantes 2003
Cw*04	36.8	105	Cervantes 2003
Cw*05	0.7	105	Cervantes 2003
Cw*06	5.9	105	Cervantes 2003
Cw*07	14.7	105	Cervantes 2003
Cw*08	9.6	105	Cervantes 2003
Cw*12	2.2	105	Cervantes 2003
Cw*15	9.6	105	Cervantes 2003
Cw*16	0.7	105	Cervantes 2003
DQB1*03:01	27.14	105	Cervantes 2003
DQB1*03:02	27.62	105	Cervantes 2003
DQB1*03:03	8.1	105	Cervantes 2003
DQB1*04:02	23.81	105	Cervantes 2003
DRB1*09:01	9.6	105	Cervantes 2003
DRB1*10:01	0.7	105	Cervantes 2003
DRB1*11:01	2.2	105	Cervantes 2003
DRB1*13:05	0	105	Cervantes 2003
DRB1*15:03	0	105	Cervantes 2003
DRB1*16:02	5.9	105	Cervantes 2003
A*01	4.3	80	Martinez-Laso 2006
A*02	50.7	80	Martinez-Laso 2006
A*03	2.2	80	Martinez-Laso 2006
A*11	1.4	80	Martinez-Laso 2006
A*23	2.2	80	Martinez-Laso 2006
A*24	14.5	80	Martinez-Laso 2006
A*26	2.9	80	Martinez-Laso 2006
A*29	0.7	80	Martinez-Laso 2006
A*31	7.3	80	Martinez-Laso 2006
A*33	0.7	80	Martinez-Laso 2006
A*68	10.2	80	Martinez-Laso 2006
A*69	2.2	80	Martinez-Laso 2006
A*74	0.7	80	Martinez-Laso 2006
B*07	2.9	80	Martinez-Laso 2006
B*08	0.7	80	Martinez-Laso 2006
B*14	0.7	80	Martinez-Laso 2006
B*15	14.5	80	Martinez-Laso 2006
B*18	0.7	80	Martinez-Laso 2006
B*35	37.8	80	Martinez-Laso 2006
B*37	0.7	80	Martinez-Laso 2006
B*38	2.9	80	Martinez-Laso 2006
B*39	5.8	80	Martinez-Laso 2006
B*40	8	80	Martinez-Laso 2006
B*42	0.7	80	Martinez-Laso 2006
B*44	3.6	80	Martinez-Laso 2006
B*48	11.6	80	Martinez-Laso 2006
B*49	2.2	80	Martinez-Laso 2006
B*51	5.1	80	Martinez-Laso 2006
B*53	0.7	80	Martinez-Laso 2006
B*55	0.7	80	Martinez-Laso 2006
B*57	0.7	80	Martinez-Laso 2006
DQB1*02	3.6	80	Martinez-Laso 2006
DQB1*03:01	13.1	80	Martinez-Laso 2006
DQB1*03:02	32	80	Martinez-Laso 2006
DQB1*03:03	8.7	80	Martinez-Laso 2006
DQB1*03:04	0.7	80	Martinez-Laso 2006
DQB1*04:02	30.5	80	Martinez-Laso 2006
DQB1*05:01	0.7	80	Martinez-Laso 2006
DQB1*05:02	1.4	80	Martinez-Laso 2006
DQB1*05:03	0.7	80	Martinez-Laso 2006
DQB1*06:02	4.3	80	Martinez-Laso 2006
DQB1*06:03	0.7	80	Martinez-Laso 2006
DQB1*06:04	1.4	80	Martinez-Laso 2006
DQB1*06:07	2.2	80	Martinez-Laso 2006
DRB1*01:02	0.7	80	Martinez-Laso 2006
DRB1*03:01	2.2	80	Martinez-Laso 2006
DRB1*04:01	1.4	80	Martinez-Laso 2006
DRB1*04:02	1.4	80	Martinez-Laso 2006
DRB1*04:03	4.4	80	Martinez-Laso 2006
DRB1*04:04	12.4	80	Martinez-Laso 2006
DRB1*04:05	0.7	80	Martinez-Laso 2006
DRB1*04:07	8.1	80	Martinez-Laso 2006
DRB1*04:08	0.7	80	Martinez-Laso 2006
DRB1*04:11	1.4	80	Martinez-Laso 2006
DRB1*04:32	0.7	80	Martinez-Laso 2006
DRB1*07:01	1.4	80	Martinez-Laso 2006
DRB1*08:01	0.7	80	Martinez-Laso 2006
DRB1*08:02	29.8	80	Martinez-Laso 2006
DRB1*08:04	1.4	80	Martinez-Laso 2006
DRB1*09:01	8.8	80	Martinez-Laso 2006
DRB1*11:01	0.7	80	Martinez-Laso 2006
DRB1*11:04	0.7	80	Martinez-Laso 2006
DRB1*13:01	3.7	80	Martinez-Laso 2006
DRB1*13:02	1.4	80	Martinez-Laso 2006
DRB1*13:03	0.7	80	Martinez-Laso 2006
DRB1*14:01	0.7	80	Martinez-Laso 2006
DRB1*14:02	8.1	80	Martinez-Laso 2006
DRB1*14:06	1.4	80	Martinez-Laso 2006
DRB1*14:13	0.7	80	Martinez-Laso 2006
DRB1*15:01	4.3	80	Martinez-Laso 2006
DRB1*16:01	0.7	80	Martinez-Laso 2006
DRB1*16:02	0.7	80	Martinez-Laso 2006

## Sheet: Brazil
Table S4: Allele frequencies reported in the studies analyzed, by country. (Brazil)
This dataset presents the reported allele frequencies in all the studies considered. The data is organized in different tabs by country.
Reported Alleles	Frequency (%)	Sample size (N)	References
DQA1*01:01	18.8	173	Cardozo 2014
DQA1*01:02	14.7	173	Cardozo 2014
DQA1*01:03	6.6	173	Cardozo 2014
DQA1*01:06	0.6	173	Cardozo 2014
DQA1*02:01	10.1	173	Cardozo 2014
DQA1*04:01	11.3	173	Cardozo 2014
DQA1*05:01	6.1	173	Cardozo 2014
DQA1*05:10	30.9	173	Cardozo 2014
DQA1*06:01	0.3	173	Cardozo 2014
DQA1*01:01	14.7	641	Castillo Lima Vendramini 2020
DQA1*01:02	15.7	641	Castillo Lima Vendramini 2020
DQA1*01:03	6.2	641	Castillo Lima Vendramini 2020
DQA1*01:04	1.4	641	Castillo Lima Vendramini 2020
DQA1*02:01	13.3	641	Castillo Lima Vendramini 2020
DQA1*03:01	10.4	641	Castillo Lima Vendramini 2020
DQA1*03:02	2.4	641	Castillo Lima Vendramini 2020
DQA1*03:03	0.1	641	Castillo Lima Vendramini 2020
DQA1*04:01	6	641	Castillo Lima Vendramini 2020
DQA1*05:01	11.5	641	Castillo Lima Vendramini 2020
DQA1*05:03	1.3	641	Castillo Lima Vendramini 2020
DQA1*05:05	16.3	641	Castillo Lima Vendramini 2020
DQA1*06:01	0.9	641	Castillo Lima Vendramini 2020
DQB1*02:01	10	641	Castillo Lima Vendramini 2020
DQB1*02:02	11.9	641	Castillo Lima Vendramini 2020
DQB1*02:03	0.2	641	Castillo Lima Vendramini 2020
DQB1*03:01	21	641	Castillo Lima Vendramini 2020
DQB1*03:02	9.5	641	Castillo Lima Vendramini 2020
DQB1*03:03	2.3	641	Castillo Lima Vendramini 2020
DQB1*03:04	0.1	641	Castillo Lima Vendramini 2020
DQB1*03:05	0.2	641	Castillo Lima Vendramini 2020
DQB1*03:19	1.1	641	Castillo Lima Vendramini 2020
DQB1*04:02	6.2	641	Castillo Lima Vendramini 2020
DQB1*04:04	0.1	641	Castillo Lima Vendramini 2020
DQB1*05:01	14	641	Castillo Lima Vendramini 2020
DQB1*05:02	3.7	641	Castillo Lima Vendramini 2020
DQB1*05:03	2.8	641	Castillo Lima Vendramini 2020
DQB1*06:01	0.5	641	Castillo Lima Vendramini 2020
DQB1*06:02	7.9	641	Castillo Lima Vendramini 2020
DQB1*06:03	5.5	641	Castillo Lima Vendramini 2020
DQB1*06:04	2.1	641	Castillo Lima Vendramini 2020
DQB1*06:08	0.1	641	Castillo Lima Vendramini 2020
DQB1*06:09	0.9	641	Castillo Lima Vendramini 2020
DQB1*06:11	0.1	641	Castillo Lima Vendramini 2020
DRB1*01:01	5.8	641	Castillo Lima Vendramini 2020
DRB1*01:02	4.2	641	Castillo Lima Vendramini 2020
DRB1*01:03	1.2	641	Castillo Lima Vendramini 2020
DRB1*03:01	9.4	641	Castillo Lima Vendramini 2020
DRB1*03:02	0.7	641	Castillo Lima Vendramini 2020
DRB1*04:01	2.1	641	Castillo Lima Vendramini 2020
DRB1*04:02	1.2	641	Castillo Lima Vendramini 2020
DRB1*04:03	1.2	641	Castillo Lima Vendramini 2020
DRB1*04:04	2.3	641	Castillo Lima Vendramini 2020
DRB1*04:05	2.3	641	Castillo Lima Vendramini 2020
DRB1*04:06	0.2	641	Castillo Lima Vendramini 2020
DRB1*04:07	0.1	641	Castillo Lima Vendramini 2020
DRB1*04:08	0.2	641	Castillo Lima Vendramini 2020
DRB1*04:10	0.1	641	Castillo Lima Vendramini 2020
DRB1*04:11	2.2	641	Castillo Lima Vendramini 2020
DRB1*07:01	13.8	641	Castillo Lima Vendramini 2020
DRB1*07:11	0.1	641	Castillo Lima Vendramini 2020
DRB1*08:01	2.9	641	Castillo Lima Vendramini 2020
DRB1*08:02	1.5	641	Castillo Lima Vendramini 2020
DRB1*08:03	0.4	641	Castillo Lima Vendramini 2020
DRB1*08:04	1.2	641	Castillo Lima Vendramini 2020
DRB1*08:06	0.1	641	Castillo Lima Vendramini 2020
DRB1*08:07	0.4	641	Castillo Lima Vendramini 2020
DRB1*08:10	0.5	641	Castillo Lima Vendramini 2020
DRB1*09:01	0.7	641	Castillo Lima Vendramini 2020
DRB1*10:01	2	641	Castillo Lima Vendramini 2020
DRB1*10:02	0.1	641	Castillo Lima Vendramini 2020
DRB1*10:03	0.2	641	Castillo Lima Vendramini 2020
DRB1*11:01	8.6	641	Castillo Lima Vendramini 2020
DRB1*11:02	0.8	641	Castillo Lima Vendramini 2020
DRB1*11:03	0.8	641	Castillo Lima Vendramini 2020
DRB1*11:04	5.1	641	Castillo Lima Vendramini 2020
DRB1*11:09	0.1	641	Castillo Lima Vendramini 2020
DRB1*11:13	0.1	641	Castillo Lima Vendramini 2020
DRB1*11:39	0.1	641	Castillo Lima Vendramini 2020
DRB1*12:01	0.1	641	Castillo Lima Vendramini 2020
DRB1*12:02	0.1	641	Castillo Lima Vendramini 2020
DRB1*13:01	5.8	641	Castillo Lima Vendramini 2020
DRB1*13:02	3.4	641	Castillo Lima Vendramini 2020
DRB1*13:03	1.2	641	Castillo Lima Vendramini 2020
DRB1*13:05	0.2	641	Castillo Lima Vendramini 2020
DRB1*13:08	0.1	641	Castillo Lima Vendramini 2020
DRB1*13:14	0.1	641	Castillo Lima Vendramini 2020
DRB1*14:01	2.7	641	Castillo Lima Vendramini 2020
DRB1*14:02	0.9	641	Castillo Lima Vendramini 2020
DRB1*14:06	0.2	641	Castillo Lima Vendramini 2020
DRB1*15:01	6.3	641	Castillo Lima Vendramini 2020
DRB1*15:02	0.5	641	Castillo Lima Vendramini 2020
DRB1*15:03	1.2	641	Castillo Lima Vendramini 2020
DRB1*16:01	2.6	641	Castillo Lima Vendramini 2020
DRB1*16:02	1.5	641	Castillo Lima Vendramini 2020
DPA1*01:03	70.1	108	Castro 2019
DPA1*01:05	0.5	108	Castro 2019
DPA1*02:01	21	108	Castro 2019
DPA1*02:02	4.2	108	Castro 2019
DPA1*02:03	0.5	108	Castro 2019
DPA1*02:07	0.9	108	Castro 2019
DPA1*03:01	2.3	108	Castro 2019
DPA1*04:01	0.5	108	Castro 2019
DPB1*01:01	5.2	108	Castro 2019
DPB1*01:05	0.9	108	Castro 2019
DPB1*01:24	0.5	108	Castro 2019
DPB1*02:01	13.2	108	Castro 2019
DPB1*02:02	1.4	108	Castro 2019
DPB1*02:96	0.5	108	Castro 2019
DPB1*03:01	4.7	108	Castro 2019
DPB1*04:01	31.6	108	Castro 2019
DPB1*04:02	15.1	108	Castro 2019
DPB1*05:01	2.8	108	Castro 2019
DPB1*06:01	2.4	108	Castro 2019
DPB1*09:01	0.9	108	Castro 2019
DPB1*10:01	3.8	108	Castro 2019
DPB1*11:01	2.8	108	Castro 2019
DPB1*13:01	1.9	108	Castro 2019
DPB1*14:01	3.3	108	Castro 2019
DPB1*15:01	0.9	108	Castro 2019
DPB1*16:01	0.9	108	Castro 2019
DPB1*17:01	3.3	108	Castro 2019
DPB1*18:01	0.9	108	Castro 2019
DPB1*19:01	0.9	108	Castro 2019
DPB1*23:01	0.5	108	Castro 2019
DPB1*27:01	0.9	108	Castro 2019
DPB1*45:01	0.5	108	Castro 2019
DQA1*01:01	9.1	108	Castro 2019
DQA1*01:02	17.8	108	Castro 2019
DQA1*01:03	6.3	108	Castro 2019
DQA1*01:04	3.8	108	Castro 2019
DQA1*01:05	2.9	108	Castro 2019
DQA1*02:01	13	108	Castro 2019
DQA1*03:01	10.6	108	Castro 2019
DQA1*03:02	1	108	Castro 2019
DQA1*03:03	3.4	108	Castro 2019
DQA1*04:01	10.1	108	Castro 2019
DQA1*05:01	6.3	108	Castro 2019
DQA1*05:05	15.9	108	Castro 2019
DPB1*01:01	0	74	Cerna 1993 (AFNDB)
DPB1*02:01	0	74	Cerna 1993 (AFNDB)
DPB1*03:01	2.7	74	Cerna 1993 (AFNDB)
DPB1*04:01	4.9	74	Cerna 1993 (AFNDB)
DPB1*04:02	79.9	74	Cerna 1993 (AFNDB)
DPB1*05:01	6.8	74	Cerna 1993 (AFNDB)
DPB1*14:01	1.4	74	Cerna 1993 (AFNDB)
DPB1*27:01	0	74	Cerna 1993 (AFNDB)
DPB1*35:01	0	74	Cerna 1993 (AFNDB)
A*01:01	9.1	108	Donadi 2002 (AFNDB)
A*02:01	19.2	108	Donadi 2002 (AFNDB)
A*02:02	4	108	Donadi 2002 (AFNDB)
A*02:04	0.5	108	Donadi 2002 (AFNDB)
A*02:05	1.5	108	Donadi 2002 (AFNDB)
A*02:11	1.5	108	Donadi 2002 (AFNDB)
A*02:17	0.5	108	Donadi 2002 (AFNDB)
A*02:20	0.5	108	Donadi 2002 (AFNDB)
A*02:24	4	108	Donadi 2002 (AFNDB)
A*03:01	5.1	108	Donadi 2002 (AFNDB)
A*11:01	6.1	108	Donadi 2002 (AFNDB)
A*23:01	2	108	Donadi 2002 (AFNDB)
A*24:02	8.6	108	Donadi 2002 (AFNDB)
A*24:03	1	108	Donadi 2002 (AFNDB)
A*24:04	0.5	108	Donadi 2002 (AFNDB)
A*25:01	0.5	108	Donadi 2002 (AFNDB)
A*26:01	2.5	108	Donadi 2002 (AFNDB)
A*26:11N	1	108	Donadi 2002 (AFNDB)
A*29:02	3	108	Donadi 2002 (AFNDB)
A*30:01	2.5	108	Donadi 2002 (AFNDB)
A*30:02	2.5	108	Donadi 2002 (AFNDB)
A*30:08	0.5	108	Donadi 2002 (AFNDB)
A*31:01	4	108	Donadi 2002 (AFNDB)
A*32:01	2	108	Donadi 2002 (AFNDB)
A*33:01	1	108	Donadi 2002 (AFNDB)
A*33:03	3	108	Donadi 2002 (AFNDB)
A*34:02	2.5	108	Donadi 2002 (AFNDB)
A*36:01	1	108	Donadi 2002 (AFNDB)
A*66:01	1	108	Donadi 2002 (AFNDB)
A*68:01	2.5	108	Donadi 2002 (AFNDB)
A*68:02	3.5	108	Donadi 2002 (AFNDB)
A*68:15	0.5	108	Donadi 2002 (AFNDB)
A*74:01	1.5	108	Donadi 2002 (AFNDB)
A*80:01	0.5	108	Donadi 2002 (AFNDB)
B*07:02	10.1	108	Donadi 2002 (AFNDB)
B*07:07	0.7	108	Donadi 2002 (AFNDB)
B*08:01	4.3	108	Donadi 2002 (AFNDB)
B*08:03	2.2	108	Donadi 2002 (AFNDB)
B*08:05	3.6	108	Donadi 2002 (AFNDB)
B*14:02	3.6741	108	Donadi 2002 (AFNDB)
B*14:05	0.7	108	Donadi 2002 (AFNDB)
B*15:01	2.2	108	Donadi 2002 (AFNDB)
B*15:03	1.4	108	Donadi 2002 (AFNDB)
B*15:04	0	108	Donadi 2002 (AFNDB)
B*15:07	0	108	Donadi 2002 (AFNDB)
B*15:16	1.4	108	Donadi 2002 (AFNDB)
B*15:17	0.7	108	Donadi 2002 (AFNDB)
B*15:23	1.4	108	Donadi 2002 (AFNDB)
B*15:37	1.4	108	Donadi 2002 (AFNDB)
B*15:38	0.7	108	Donadi 2002 (AFNDB)
B*18:01	5.1	108	Donadi 2002 (AFNDB)
B*27:03	0.7	108	Donadi 2002 (AFNDB)
B*35:01	5.1	108	Donadi 2002 (AFNDB)
B*35:02	2.2	108	Donadi 2002 (AFNDB)
B*35:04	0	108	Donadi 2002 (AFNDB)
B*35:05	2.2	108	Donadi 2002 (AFNDB)
B*35:06	0	108	Donadi 2002 (AFNDB)
B*35:12	1.4	108	Donadi 2002 (AFNDB)
B*35:17	1.4	108	Donadi 2002 (AFNDB)
B*35:20	0.7	108	Donadi 2002 (AFNDB)
B*35:21	0	108	Donadi 2002 (AFNDB)
B*37:01	0.7	108	Donadi 2002 (AFNDB)
B*38:01	2.2	108	Donadi 2002 (AFNDB)
B*38:02	0.7	108	Donadi 2002 (AFNDB)
B*39:01	2.9	108	Donadi 2002 (AFNDB)
B*39:03	0.7	108	Donadi 2002 (AFNDB)
B*39:06	0.7	108	Donadi 2002 (AFNDB)
B*39:08	0.7	108	Donadi 2002 (AFNDB)
B*40:01	1.4	108	Donadi 2002 (AFNDB)
B*40:04	0.7	108	Donadi 2002 (AFNDB)
B*40:09	0	108	Donadi 2002 (AFNDB)
B*42:01	0.7	108	Donadi 2002 (AFNDB)
B*44:02	2.9	108	Donadi 2002 (AFNDB)
B*44:03	3.6	108	Donadi 2002 (AFNDB)
B*44:04	0.7	108	Donadi 2002 (AFNDB)
B*44:05	0.7	108	Donadi 2002 (AFNDB)
B*44:06	0.7	108	Donadi 2002 (AFNDB)
B*44:07	1.4	108	Donadi 2002 (AFNDB)
B*45:01	0	108	Donadi 2002 (AFNDB)
B*48:02	0.7	108	Donadi 2002 (AFNDB)
B*48:03	0	108	Donadi 2002 (AFNDB)
B*49:01	1.4	108	Donadi 2002 (AFNDB)
B*50:01	1.4	108	Donadi 2002 (AFNDB)
B*51:01	5.1	108	Donadi 2002 (AFNDB)
B*51:02	0.7	108	Donadi 2002 (AFNDB)
B*51:04	0.7	108	Donadi 2002 (AFNDB)
B*52:01	2.8	108	Donadi 2002 (AFNDB)
B*53:01	2.2	108	Donadi 2002 (AFNDB)
B*53:02	0.7	108	Donadi 2002 (AFNDB)
B*57:01	0.7	108	Donadi 2002 (AFNDB)
B*57:03	1.4	108	Donadi 2002 (AFNDB)
B*58:01	2.2	108	Donadi 2002 (AFNDB)
B*58:02	0.7	108	Donadi 2002 (AFNDB)
B*78:01	2.2	108	Donadi 2002 (AFNDB)
B*82:01	0.7	108	Donadi 2002 (AFNDB)
C*01:02	2.4	108	Donadi 2002 (AFNDB)
C*01:03	0.5	108	Donadi 2002 (AFNDB)
C*02:02	2.3256	108	Donadi 2002 (AFNDB)
C*02:10	0.9	108	Donadi 2002 (AFNDB)
C*03:03	4.7	108	Donadi 2002 (AFNDB)
C*03:04	4.7	108	Donadi 2002 (AFNDB)
C*04:01	13.7	108	Donadi 2002 (AFNDB)
C*04:04	0.5	108	Donadi 2002 (AFNDB)
C*04:07	2.4	108	Donadi 2002 (AFNDB)
C*05:01	6.1	108	Donadi 2002 (AFNDB)
C*06:02	2.4	108	Donadi 2002 (AFNDB)
C*06:04	0.5	108	Donadi 2002 (AFNDB)
C*07:01	15.6	108	Donadi 2002 (AFNDB)
C*07:02	8	108	Donadi 2002 (AFNDB)
C*07:04	0.9	108	Donadi 2002 (AFNDB)
C*07:08	1.9	108	Donadi 2002 (AFNDB)
C*07:14	1.4	108	Donadi 2002 (AFNDB)
C*08:01	0.5	108	Donadi 2002 (AFNDB)
C*08:02	7.5	108	Donadi 2002 (AFNDB)
C*12:02	1.4	108	Donadi 2002 (AFNDB)
C*12:03	3.8	108	Donadi 2002 (AFNDB)
C*14:02	2.4	108	Donadi 2002 (AFNDB)
C*14:03	2.4	108	Donadi 2002 (AFNDB)
C*15:02	3.3	108	Donadi 2002 (AFNDB)
C*15:04	0.9	108	Donadi 2002 (AFNDB)
C*15:07	0.5	108	Donadi 2002 (AFNDB)
C*16:01	2.4	108	Donadi 2002 (AFNDB)
C*16:02	0.5	108	Donadi 2002 (AFNDB)
C*16:04	0.9	108	Donadi 2002 (AFNDB)
C*17:01	3.3	108	Donadi 2002 (AFNDB)
C*18:01	0.5	108	Donadi 2002 (AFNDB)
DRB1*01:01	5	108	Donadi 2002 (AFNDB)
DRB1*01:02	3.5	108	Donadi 2002 (AFNDB)
DRB1*01:03	0.5	108	Donadi 2002 (AFNDB)
DRB1*03:01	11.6	108	Donadi 2002 (AFNDB)
DRB1*03:02	2	108	Donadi 2002 (AFNDB)
DRB1*04:01	3.5	108	Donadi 2002 (AFNDB)
DRB1*04:02	1.5	108	Donadi 2002 (AFNDB)
DRB1*04:03	1	108	Donadi 2002 (AFNDB)
DRB1*04:04	1	108	Donadi 2002 (AFNDB)
DRB1*04:05	2	108	Donadi 2002 (AFNDB)
DRB1*04:07	2	108	Donadi 2002 (AFNDB)
DRB1*04:11	2	108	Donadi 2002 (AFNDB)
DRB1*07:01	7.5	108	Donadi 2002 (AFNDB)
DRB1*08:01	2.5	108	Donadi 2002 (AFNDB)
DRB1*08:02	0.5	108	Donadi 2002 (AFNDB)
DRB1*08:04	3	108	Donadi 2002 (AFNDB)
DRB1*08:07	1	108	Donadi 2002 (AFNDB)
DRB1*09:01	2	108	Donadi 2002 (AFNDB)
DRB1*10:01	1	108	Donadi 2002 (AFNDB)
DRB1*11:01	6	108	Donadi 2002 (AFNDB)
DRB1*11:02	2.5	108	Donadi 2002 (AFNDB)
DRB1*11:03	1	108	Donadi 2002 (AFNDB)
DRB1*11:04	3.5	108	Donadi 2002 (AFNDB)
DRB1*12:01	1.5	108	Donadi 2002 (AFNDB)
DRB1*13:01	7	108	Donadi 2002 (AFNDB)
DRB1*13:02	5	108	Donadi 2002 (AFNDB)
DRB1*13:03	0.5	108	Donadi 2002 (AFNDB)
DRB1*14:01	3.5	108	Donadi 2002 (AFNDB)
DRB1*14:02	0.5	108	Donadi 2002 (AFNDB)
DRB1*15:01	5	108	Donadi 2002 (AFNDB)
DRB1*15:02	1	108	Donadi 2002 (AFNDB)
DRB1*15:03	4.5	108	Donadi 2002 (AFNDB)
DRB1*16:01	2.5	108	Donadi 2002 (AFNDB)
DRB1*16:02	1	108	Donadi 2002 (AFNDB)
DPA1*01:03	71.7	50	Erlich 2002 (AFNDB)
DPA1*02:01	28.3	50	Erlich 2002 (AFNDB)
DPB1*01:01	1	50	Erlich 2002 (AFNDB)
DPB1*02:01	7.1	50	Erlich 2002 (AFNDB)
DPB1*03:01	7.1	50	Erlich 2002 (AFNDB)
DPB1*04:01	16.3	50	Erlich 2002 (AFNDB)
DPB1*04:02	42.9	50	Erlich 2002 (AFNDB)
DPB1*05:01	0	50	Erlich 2002 (AFNDB)
DPB1*14:01	18.4	50	Erlich 2002 (AFNDB)
DPB1*27:01	2	50	Erlich 2002 (AFNDB)
DPB1*35:01	5.1	50	Erlich 2002 (AFNDB)
DQA1*01	29	1312	Franco-Brochado 2016
DQA1*01:02	5.9	1312	Franco-Brochado 2016
DQA1*01:03	5	1312	Franco-Brochado 2016
DQA1*01:06	0.11	1312	Franco-Brochado 2016
DQA1*01:07	0.15	1312	Franco-Brochado 2016
DQA1*01:09	0.04	1312	Franco-Brochado 2016
DQA1*02:01	10.2	1312	Franco-Brochado 2016
DQA1*03	12.1	1312	Franco-Brochado 2016
DQA1*03:01	3.4	1312	Franco-Brochado 2016
DQA1*04	0.04	1312	Franco-Brochado 2016
DQA1*04:01	5.6	1312	Franco-Brochado 2016
DQA1*04:03	0.1	1312	Franco-Brochado 2016
DQA1*04:04	0.1	1312	Franco-Brochado 2016
DQA1*05	19	1312	Franco-Brochado 2016
DQA1*05:01	7.7	1312	Franco-Brochado 2016
DQA1*05:02	0.1	1312	Franco-Brochado 2016
DQA1*05:10	1.3	1312	Franco-Brochado 2016
DQA1*06:01	0.5	1312	Franco-Brochado 2016
A*01:01	7.72478	142616	Halagan 2018
A*01:02	0.0898817	142616	Halagan 2018
A*01:03	0.0125246	142616	Halagan 2018
A*01:14	0	142616	Halagan 2018
A*01:15	0.00329594	142616	Halagan 2018
A*02:01	21.1502	142616	Halagan 2018
A*02:02	0.729076	142616	Halagan 2018
A*02:03	0.0362553	142616	Halagan 2018
A*02:04	0.00478727	142616	Halagan 2018
A*02:05	1.21362	142616	Halagan 2018
A*02:06	1.71463	142616	Halagan 2018
A*02:07	0.0421278	142616	Halagan 2018
A*02:11	0.561836	142616	Halagan 2018
A*02:12	0.0139027	142616	Halagan 2018
A*02:13	0	142616	Halagan 2018
A*02:14	0.00896507	142616	Halagan 2018
A*02:19	0	142616	Halagan 2018
A*02:22	0.0186776	142616	Halagan 2018
A*02:24	0.00544348	142616	Halagan 2018
A*02:25	0.00739377	142616	Halagan 2018
A*02:35	0.00263855	142616	Halagan 2018
A*02:36	0.00263675	142616	Halagan 2018
A*02:52	0.0136468	142616	Halagan 2018
A*02:60	0.00335314	142616	Halagan 2018
A*02:63	0.0516297	142616	Halagan 2018
A*02:65	0	142616	Halagan 2018
A*02:70	0.00476496	142616	Halagan 2018
A*02:85	0.00739377	142616	Halagan 2018
A*03:01	7.19026	142616	Halagan 2018
A*03:02	0.315467	142616	Halagan 2018
A*03:04	0	142616	Halagan 2018
A*03:05	0.00824873	142616	Halagan 2018
A*03:06	0	142616	Halagan 2018
A*03:07	0.0057058	142616	Halagan 2018
A*11:01	6.20058	142616	Halagan 2018
A*11:03	0	142616	Halagan 2018
A*11:08	0.00197756	142616	Halagan 2018
A*11:12	0.00950599	142616	Halagan 2018
A*23:01	4.3965	142616	Halagan 2018
A*23:02	0	142616	Halagan 2018
A*23:04	0.00917681	142616	Halagan 2018
A*23:05	0	142616	Halagan 2018
A*23:15	0.00362553	142616	Halagan 2018
A*24:02	13.6682	142616	Halagan 2018
A*24:03	0.622077	142616	Halagan 2018
A*24:05	0.00501492	142616	Halagan 2018
A*24:06	0	142616	Halagan 2018
A*24:07	0.0136126	142616	Halagan 2018
A*24:10	0.0046577	142616	Halagan 2018
A*24:13	0	142616	Halagan 2018
A*24:30	0	142616	Halagan 2018
A*25:01	1.01053	142616	Halagan 2018
A*26:01	3.85277	142616	Halagan 2018
A*26:02	0.312635	142616	Halagan 2018
A*26:03	0.418593	142616	Halagan 2018
A*26:05	0.0126662	142616	Halagan 2018
A*26:08	0.119969	142616	Halagan 2018
A*26:11	0.00197756	142616	Halagan 2018
A*26:12	0.00131837	142616	Halagan 2018
A*26:31	0.0054258	142616	Halagan 2018
A*29:01	1.27343	142616	Halagan 2018
A*29:02	2.60853	142616	Halagan 2018
A*29:03	0	142616	Halagan 2018
A*29:10	0	142616	Halagan 2018
A*30:01	2.02282	142616	Halagan 2018
A*30:02	2.22951	142616	Halagan 2018
A*30:04	0.228393	142616	Halagan 2018
A*30:09	0.00197756	142616	Halagan 2018
A*30:10	0.0116397	142616	Halagan 2018
A*30:28	0	142616	Halagan 2018
A*31:01	5.08193	142616	Halagan 2018
A*31:02	0	142616	Halagan 2018
A*31:04	0.0052735	142616	Halagan 2018
A*31:06	0	142616	Halagan 2018
A*31:15	0.0191399	142616	Halagan 2018
A*31:18	0.00263675	142616	Halagan 2018
A*31:28	0	142616	Halagan 2018
A*32:01	2.71552	142616	Halagan 2018
A*32:03	0.00131837	142616	Halagan 2018
A*32:07	0	142616	Halagan 2018
A*32:30	0	142616	Halagan 2018
A*33:01	1.83408	142616	Halagan 2018
A*33:03	1.98525	142616	Halagan 2018
A*34:02	0.618977	142616	Halagan 2018
A*36:01	0.356566	142616	Halagan 2018
A*36:03	0.00598648	142616	Halagan 2018
A*36:04	0	142616	Halagan 2018
A*43:01	0.00593268	142616	Halagan 2018
A*66:01	0.702518	142616	Halagan 2018
A*66:02	0.126981	142616	Halagan 2018
A*66:03	0.028103	142616	Halagan 2018
A*68:01	3.19392	142616	Halagan 2018
A*68:02	1.9538	142616	Halagan 2018
A*68:05	0.00659187	142616	Halagan 2018
A*68:15	0.0052735	142616	Halagan 2018
A*68:40	0	142616	Halagan 2018
A*69:01	0.166115	142616	Halagan 2018
A*74:01	0.940996	142616	Halagan 2018
A*74:03	0.0398745	142616	Halagan 2018
A*80:01	0.145021	142616	Halagan 2018
A*01:01	10.028	2339542	Halagan 2018
A*01:02	0.0779592	2339542	Halagan 2018
A*01:03	0.0241492	2339542	Halagan 2018
A*01:14	0.00202947	2339542	Halagan 2018
A*01:15	0	2339542	Halagan 2018
A*02:01	23.5757	2339542	Halagan 2018
A*02:02	0.612365	2339542	Halagan 2018
A*02:03	0.00149855	2339542	Halagan 2018
A*02:04	0.00397195	2339542	Halagan 2018
A*02:05	1.49496	2339542	Halagan 2018
A*02:06	0.0927752	2339542	Halagan 2018
A*02:07	0	2339542	Halagan 2018
A*02:11	0.614887	2339542	Halagan 2018
A*02:12	0.0217938	2339542	Halagan 2018
A*02:13	0	2339542	Halagan 2018
A*02:14	0.00914596	2339542	Halagan 2018
A*02:19	0.00217231	2339542	Halagan 2018
A*02:22	0.0190464	2339542	Halagan 2018
A*02:24	0.00736607	2339542	Halagan 2018
A*02:25	0.0107667	2339542	Halagan 2018
A*02:35	0.00478784	2339542	Halagan 2018
A*02:36	0	2339542	Halagan 2018
A*02:52	0.0173887	2339542	Halagan 2018
A*02:60	0	2339542	Halagan 2018
A*02:63	0.0276852	2339542	Halagan 2018
A*02:65	0.00187801	2339542	Halagan 2018
A*02:70	0	2339542	Halagan 2018
A*02:85	0.00771584	2339542	Halagan 2018
A*03:01	9.42936	2339542	Halagan 2018
A*03:02	0.411567	2339542	Halagan 2018
A*03:04	0	2339542	Halagan 2018
A*03:05	0.00889682	2339542	Halagan 2018
A*03:06	0	2339542	Halagan 2018
A*03:07	0.00334197	2339542	Halagan 2018
A*11:01	5.67687	2339542	Halagan 2018
A*11:03	0	2339542	Halagan 2018
A*11:08	0.002711	2339542	Halagan 2018
A*11:12	0.0172216	2339542	Halagan 2018
A*23:01	4.37926	2339542	Halagan 2018
A*23:02	0	2339542	Halagan 2018
A*23:04	0.00375603	2339542	Halagan 2018
A*23:05	0	2339542	Halagan 2018
A*23:15	0.00148	2339542	Halagan 2018
A*24:02	9.62159	2339542	Halagan 2018
A*24:03	0.639841	2339542	Halagan 2018
A*24:05	0.00696257	2339542	Halagan 2018
A*24:06	0.000940232	2339542	Halagan 2018
A*24:07	0.0066872	2339542	Halagan 2018
A*24:10	0.00122367	2339542	Halagan 2018
A*24:13	0	2339542	Halagan 2018
A*24:30	0.00136844	2339542	Halagan 2018
A*25:01	1.44028	2339542	Halagan 2018
A*26:01	3.39408	2339542	Halagan 2018
A*26:02	0.0170216	2339542	Halagan 2018
A*26:03	0.00975895	2339542	Halagan 2018
A*26:05	0	2339542	Halagan 2018
A*26:08	0.159413	2339542	Halagan 2018
A*26:11	0	2339542	Halagan 2018
A*26:12	0.000959347	2339542	Halagan 2018
A*26:31	0.00305974	2339542	Halagan 2018
A*29:01	0.266228	2339542	Halagan 2018
A*29:02	4.37398	2339542	Halagan 2018
A*29:03	0	2339542	Halagan 2018
A*29:10	0	2339542	Halagan 2018
A*30:01	1.96164	2339542	Halagan 2018
A*30:02	2.11661	2339542	Halagan 2018
A*30:04	0.22437	2339542	Halagan 2018
A*30:09	0.00209005	2339542	Halagan 2018
A*30:10	0	2339542	Halagan 2018
A*30:28	0.00396979	2339542	Halagan 2018
A*31:01	4.48019	2339542	Halagan 2018
A*31:02	0.00205905	2339542	Halagan 2018
A*31:04	0.00349953	2339542	Halagan 2018
A*31:06	0.00118034	2339542	Halagan 2018
A*31:15	0	2339542	Halagan 2018
A*31:18	0.00162306	2339542	Halagan 2018
A*31:28	0	2339542	Halagan 2018
A*32:01	3.47601	2339542	Halagan 2018
A*32:03	0.00128735	2339542	Halagan 2018
A*32:07	0	2339542	Halagan 2018
A*32:30	0	2339542	Halagan 2018
A*33:01	1.92903	2339542	Halagan 2018
A*33:03	0.892804	2339542	Halagan 2018
A*34:02	0.540717	2339542	Halagan 2018
A*36:01	0.290225	2339542	Halagan 2018
A*36:03	0.00238538	2339542	Halagan 2018
A*36:04	0.00175266	2339542	Halagan 2018
A*43:01	0.00311992	2339542	Halagan 2018
A*66:01	0.699584	2339542	Halagan 2018
A*66:02	0.0833569	2339542	Halagan 2018
A*66:03	0.0192304	2339542	Halagan 2018
A*68:01	3.8002	2339542	Halagan 2018
A*68:02	1.81636	2339542	Halagan 2018
A*68:05	0.0084866	2339542	Halagan 2018
A*68:15	0.00348341	2339542	Halagan 2018
A*68:40	0.000454358	2339542	Halagan 2018
A*69:01	0.174673	2339542	Halagan 2018
A*74:01	0.726265	2339542	Halagan 2018
A*74:03	0.0385414	2339542	Halagan 2018
A*80:01	0.126948	2339542	Halagan 2018
A*01:01	6.74907	19984	Halagan 2018
A*01:02	0.27961	19984	Halagan 2018
A*01:03	0.00843811	19984	Halagan 2018
A*01:14	0.0297963	19984	Halagan 2018
A*01:15	0	19984	Halagan 2018
A*02:01	20.4827	19984	Halagan 2018
A*02:02	1.42724	19984	Halagan 2018
A*02:03	0.00210953	19984	Halagan 2018
A*02:04	0.0126572	19984	Halagan 2018
A*02:05	1.40181	19984	Halagan 2018
A*02:06	0.0379715	19984	Halagan 2018
A*02:07	0	19984	Halagan 2018
A*02:11	1.20405	19984	Halagan 2018
A*02:12	0.0210953	19984	Halagan 2018
A*02:13	0.00421905	19984	Halagan 2018
A*02:14	0.0253148	19984	Halagan 2018
A*02:19	0.0168762	19984	Halagan 2018
A*02:22	0.139776	19984	Halagan 2018
A*02:24	0.14728	19984	Halagan 2018
A*02:25	0.0229188	19984	Halagan 2018
A*02:35	0.00421905	19984	Halagan 2018
A*02:36	0.0126572	19984	Halagan 2018
A*02:52	0.0253143	19984	Halagan 2018
A*02:60	0	19984	Halagan 2018
A*02:63	0.152059	19984	Halagan 2018
A*02:65	0.0337524	19984	Halagan 2018
A*02:70	0.00421905	19984	Halagan 2018
A*02:85	0.0229188	19984	Halagan 2018
A*03:01	7.10453	19984	Halagan 2018
A*03:02	0.218285	19984	Halagan 2018
A*03:04	0.390356	19984	Halagan 2018
A*03:05	0	19984	Halagan 2018
A*03:06	0.00632858	19984	Halagan 2018
A*03:07	0.0414476	19984	Halagan 2018
A*11:01	4.22049	19984	Halagan 2018
A*11:03	0	19984	Halagan 2018
A*11:08	0.00632858	19984	Halagan 2018
A*11:12	0.0597403	19984	Halagan 2018
A*23:01	6.45654	19984	Halagan 2018
A*23:02	0.0147667	19984	Halagan 2018
A*23:04	0.0126572	19984	Halagan 2018
A*23:05	0	19984	Halagan 2018
A*23:15	0.0133791	19984	Halagan 2018
A*24:02	7.41053	19984	Halagan 2018
A*24:03	1.35687	19984	Halagan 2018
A*24:05	0.0154501	19984	Halagan 2018
A*24:06	0.00843811	19984	Halagan 2018
A*24:07	0.0316328	19984	Halagan 2018
A*24:10	0	19984	Halagan 2018
A*24:13	0.0129581	19984	Halagan 2018
A*24:30	0.00632858	19984	Halagan 2018
A*25:01	0.995697	19984	Halagan 2018
A*26:01	2.42436	19984	Halagan 2018
A*26:02	0.0168762	19984	Halagan 2018
A*26:03	0.00843811	19984	Halagan 2018
A*26:05	0	19984	Halagan 2018
A*26:08	0.125	19984	Halagan 2018
A*26:11	0.00316429	19984	Halagan 2018
A*26:12	0.00316429	19984	Halagan 2018
A*26:31	0.0168762	19984	Halagan 2018
A*29:01	3.24231	19984	Halagan 2018
A*29:02	0.987753	19984	Halagan 2018
A*29:03	0.0100865	19984	Halagan 2018
A*29:10	0	19984	Halagan 2018
A*30:01	3.24643	19984	Halagan 2018
A*30:02	3.59348	19984	Halagan 2018
A*30:04	0.315606	19984	Halagan 2018
A*30:09	0.00421905	19984	Halagan 2018
A*30:10	0	19984	Halagan 2018
A*30:28	0	19984	Halagan 2018
A*31:01	6.23693	19984	Halagan 2018
A*31:02	0.00964608	19984	Halagan 2018
A*31:04	0	19984	Halagan 2018
A*31:06	0.017138	19984	Halagan 2018
A*31:15	0	19984	Halagan 2018
A*31:18	0.0233739	19984	Halagan 2018
A*31:28	0.011954	19984	Halagan 2018
A*32:01	2.3918	19984	Halagan 2018
A*32:03	0	19984	Halagan 2018
A*32:07	0.0151727	19984	Halagan 2018
A*32:30	0.00632858	19984	Halagan 2018
A*33:01	2.52585	19984	Halagan 2018
A*33:03	0.824078	19984	Halagan 2018
A*34:02	1.18555	19984	Halagan 2018
A*36:01	0.882535	19984	Halagan 2018
A*36:03	0.00768509	19984	Halagan 2018
A*36:04	0	19984	Halagan 2018
A*43:01	0.00843811	19984	Halagan 2018
A*66:01	1.14758	19984	Halagan 2018
A*66:02	0.153995	19984	Halagan 2018
A*66:03	0.0527382	19984	Halagan 2018
A*68:01	4.18258	19984	Halagan 2018
A*68:02	2.86361	19984	Halagan 2018
A*68:05	0.00210953	19984	Halagan 2018
A*68:15	0.0168762	19984	Halagan 2018
A*68:40	0.0126572	19984	Halagan 2018
A*69:01	0.101257	19984	Halagan 2018
A*74:01	2.28211	19984	Halagan 2018
A*74:03	0.0341504	19984	Halagan 2018
A*80:01	0.282677	19984	Halagan 2018
A*01:01	8.62616	465339	Halagan 2018
A*01:02	0.148879	465339	Halagan 2018
A*01:03	0.0231313	465339	Halagan 2018
A*01:14	0	465339	Halagan 2018
A*01:15	0	465339	Halagan 2018
A*02:01	21.9905	465339	Halagan 2018
A*02:02	0.931438	465339	Halagan 2018
A*02:03	0.00915905	465339	Halagan 2018
A*02:04	0.0102331	465339	Halagan 2018
A*02:05	1.44214	465339	Halagan 2018
A*02:06	0.102545	465339	Halagan 2018
A*02:07	0	465339	Halagan 2018
A*02:11	0.92569	465339	Halagan 2018
A*02:12	0.0209152	465339	Halagan 2018
A*02:13	0.0175056	465339	Halagan 2018
A*02:14	0.0107608	465339	Halagan 2018
A*02:19	0.00527941	465339	Halagan 2018
A*02:22	0.0353344	465339	Halagan 2018
A*02:24	0.0102929	465339	Halagan 2018
A*02:25	0.0483463	465339	Halagan 2018
A*02:35	0.00399456	465339	Halagan 2018
A*02:36	0.00389912	465339	Halagan 2018
A*02:52	0.0154999	465339	Halagan 2018
A*02:60	0.00522777	465339	Halagan 2018
A*02:63	0.0449773	465339	Halagan 2018
A*02:65	0	465339	Halagan 2018
A*02:70	0.0147563	465339	Halagan 2018
A*02:85	0	465339	Halagan 2018
A*03:01	8.40623	465339	Halagan 2018
A*03:02	0.350441	465339	Halagan 2018
A*03:04	0	465339	Halagan 2018
A*03:05	0.00389912	465339	Halagan 2018
A*03:06	0	465339	Halagan 2018
A*03:07	0.00555395	465339	Halagan 2018
A*11:01	5.0486	465339	Halagan 2018
A*11:03	0	465339	Halagan 2018
A*11:08	0.00253443	465339	Halagan 2018
A*11:12	0.0137107	465339	Halagan 2018
A*23:01	5.18888	465339	Halagan 2018
A*23:02	0	465339	Halagan 2018
A*23:04	0.0125044	465339	Halagan 2018
A*23:05	0	465339	Halagan 2018
A*23:15	0.00220936	465339	Halagan 2018
A*24:02	8.87432	465339	Halagan 2018
A*24:03	1.18937	465339	Halagan 2018
A*24:05	0.0121185	465339	Halagan 2018
A*24:06	0.0031193	465339	Halagan 2018
A*24:07	0.0136202	465339	Halagan 2018
A*24:10	0.00712503	465339	Halagan 2018
A*24:13	0	465339	Halagan 2018
A*24:30	0	465339	Halagan 2018
A*25:01	1.20132	465339	Halagan 2018
A*26:01	3.02025	465339	Halagan 2018
A*26:02	0.0279719	465339	Halagan 2018
A*26:03	0.0166707	465339	Halagan 2018
A*26:05	0	465339	Halagan 2018
A*26:08	0.161349	465339	Halagan 2018
A*26:11	0.00681254	465339	Halagan 2018
A*26:12	0.00591514	465339	Halagan 2018
A*26:31	0.00646497	465339	Halagan 2018
A*29:01	1.4983	465339	Halagan 2018
A*29:02	3.00501	465339	Halagan 2018
A*29:03	0	465339	Halagan 2018
A*29:10	0.0208317	465339	Halagan 2018
A*30:01	2.4641	465339	Halagan 2018
A*30:02	2.77227	465339	Halagan 2018
A*30:04	0.263035	465339	Halagan 2018
A*30:09	0.00331425	465339	Halagan 2018
A*30:10	0	465339	Halagan 2018
A*30:28	0.00518796	465339	Halagan 2018
A*31:01	5.24622	465339	Halagan 2018
A*31:02	0.00416997	465339	Halagan 2018
A*31:04	0.00877305	465339	Halagan 2018
A*31:06	0.00185803	465339	Halagan 2018
A*31:15	0.00574636	465339	Halagan 2018
A*31:18	0.00199712	465339	Halagan 2018
A*31:28	0	465339	Halagan 2018
A*32:01	3.00914	465339	Halagan 2018
A*32:03	0.00624286	465339	Halagan 2018
A*32:07	0	465339	Halagan 2018
A*32:30	0	465339	Halagan 2018
A*33:01	2.12838	465339	Halagan 2018
A*33:03	1.00749	465339	Halagan 2018
A*34:02	0.810432	465339	Halagan 2018
A*36:01	0.51483	465339	Halagan 2018
A*36:03	0.00623165	465339	Halagan 2018
A*36:04	0.00921035	465339	Halagan 2018
A*43:01	0.00604364	465339	Halagan 2018
A*66:01	0.826578	465339	Halagan 2018
A*66:02	0.144869	465339	Halagan 2018
A*66:03	0.0331621	465339	Halagan 2018
A*68:01	4.07084	465339	Halagan 2018
A*68:02	2.38503	465339	Halagan 2018
A*68:05	0.00721337	465339	Halagan 2018
A*68:15	0.0048739	465339	Halagan 2018
A*68:40	0.00137089	465339	Halagan 2018
A*69:01	0.17504	465339	Halagan 2018
A*74:01	1.24053	465339	Halagan 2018
A*74:03	0.0413036	465339	Halagan 2018
A*80:01	0.202364	465339	Halagan 2018
A*01:01	7.92058	918831	Halagan 2018
A*01:02	0.0653994	918831	Halagan 2018
A*01:03	0.0142736	918831	Halagan 2018
A*01:14	0	918831	Halagan 2018
A*01:15	0	918831	Halagan 2018
A*02:01	21.0866	918831	Halagan 2018
A*02:02	1.24336	918831	Halagan 2018
A*02:03	0.00819388	918831	Halagan 2018
A*02:04	0.00997919	918831	Halagan 2018
A*02:05	1.46551	918831	Halagan 2018
A*02:06	0.0351942	918831	Halagan 2018
A*02:07	0	918831	Halagan 2018
A*02:11	0.880984	918831	Halagan 2018
A*02:12	0.0159488	918831	Halagan 2018
A*02:13	0.00579397	918831	Halagan 2018
A*02:14	0.00946113	918831	Halagan 2018
A*02:19	0.00349219	918831	Halagan 2018
A*02:22	0.037876	918831	Halagan 2018
A*02:24	0.015721	918831	Halagan 2018
A*02:25	0.0124849	918831	Halagan 2018
A*02:35	0.00630146	918831	Halagan 2018
A*02:36	0.00121615	918831	Halagan 2018
A*02:52	0.0101412	918831	Halagan 2018
A*02:60	0.00304025	918831	Halagan 2018
A*02:63	0.0755294	918831	Halagan 2018
A*02:65	0	918831	Halagan 2018
A*02:70	0	918831	Halagan 2018
A*02:85	0	918831	Halagan 2018
A*03:01	8.04238	918831	Halagan 2018
A*03:02	0.300463	918831	Halagan 2018
A*03:04	0	918831	Halagan 2018
A*03:05	0.00402006	918831	Halagan 2018
A*03:06	0	918831	Halagan 2018
A*03:07	0.00870872	918831	Halagan 2018
A*11:01	4.76578	918831	Halagan 2018
A*11:03	0	918831	Halagan 2018
A*11:08	0.00385115	918831	Halagan 2018
A*11:12	0.0249091	918831	Halagan 2018
A*23:01	6.12249	918831	Halagan 2018
A*23:02	0	918831	Halagan 2018
A*23:04	0.00392795	918831	Halagan 2018
A*23:05	0.00625819	918831	Halagan 2018
A*23:15	0.00154672	918831	Halagan 2018
A*24:02	8.16683	918831	Halagan 2018
A*24:03	1.03009	918831	Halagan 2018
A*24:05	0.00824596	918831	Halagan 2018
A*24:06	0.00315298	918831	Halagan 2018
A*24:07	0.0178788	918831	Halagan 2018
A*24:10	0.000608076	918831	Halagan 2018
A*24:13	0	918831	Halagan 2018
A*24:30	0.00140301	918831	Halagan 2018
A*25:01	1.05177	918831	Halagan 2018
A*26:01	2.6834	918831	Halagan 2018
A*26:02	0.0148604	918831	Halagan 2018
A*26:03	0.00317551	918831	Halagan 2018
A*26:05	0	918831	Halagan 2018
A*26:08	0.131232	918831	Halagan 2018
A*26:11	0	918831	Halagan 2018
A*26:12	0	918831	Halagan 2018
A*26:31	0.00856441	918831	Halagan 2018
A*29:01	0.179072	918831	Halagan 2018
A*29:02	4.36292	918831	Halagan 2018
A*29:03	0	918831	Halagan 2018
A*29:10	0	918831	Halagan 2018
A*30:01	2.92297	918831	Halagan 2018
A*30:02	3.33713	918831	Halagan 2018
A*30:04	0.284799	918831	Halagan 2018
A*30:09	0.00425653	918831	Halagan 2018
A*30:10	0	918831	Halagan 2018
A*30:28	0.00740042	918831	Halagan 2018
A*31:01	5.11678	918831	Halagan 2018
A*31:02	0.00259567	918831	Halagan 2018
A*31:04	0.00780364	918831	Halagan 2018
A*31:06	0.00241099	918831	Halagan 2018
A*31:15	0.0142699	918831	Halagan 2018
A*31:18	0.00233294	918831	Halagan 2018
A*31:28	0	918831	Halagan 2018
A*32:01	2.81269	918831	Halagan 2018
A*32:03	0	918831	Halagan 2018
A*32:07	0	918831	Halagan 2018
A*32:30	0	918831	Halagan 2018
A*33:01	1.7554	918831	Halagan 2018
A*33:03	1.62459	918831	Halagan 2018
A*34:02	1.06947	918831	Halagan 2018
A*36:01	0.725644	918831	Halagan 2018
A*36:03	0.00749387	918831	Halagan 2018
A*36:04	0.00168858	918831	Halagan 2018
A*43:01	0.00790499	918831	Halagan 2018
A*66:01	0.954334	918831	Halagan 2018
A*66:02	0.202684	918831	Halagan 2018
A*66:03	0.0506118	918831	Halagan 2018
A*68:01	4.02629	918831	Halagan 2018
A*68:02	2.90485	918831	Halagan 2018
A*68:05	0.00655336	918831	Halagan 2018
A*68:15	0.00770264	918831	Halagan 2018
A*68:40	0.00151236	918831	Halagan 2018
A*69:01	0.163513	918831	Halagan 2018
A*74:01	1.77389	918831	Halagan 2018
A*74:03	0.0383129	918831	Halagan 2018
A*80:01	0.258432	918831	Halagan 2018
A*01:01	6.36876	294465	Halagan 2018
A*01:02	0.107356	294465	Halagan 2018
A*01:03	0.0159907	294465	Halagan 2018
A*01:14	0.00157002	294465	Halagan 2018
A*01:15	0.00851339	294465	Halagan 2018
A*02:01	18.0516	294465	Halagan 2018
A*02:02	2.04985	294465	Halagan 2018
A*02:03	0.001721	294465	Halagan 2018
A*02:04	0.0143215	294465	Halagan 2018
A*02:05	1.35923	294465	Halagan 2018
A*02:06	0.0193214	294465	Halagan 2018
A*02:07	0	294465	Halagan 2018
A*02:11	0.754473	294465	Halagan 2018
A*02:12	0.0153628	294465	Halagan 2018
A*02:13	0.00270443	294465	Halagan 2018
A*02:14	0.0182745	294465	Halagan 2018
A*02:19	0.00270443	294465	Halagan 2018
A*02:22	0.0266895	294465	Halagan 2018
A*02:24	0.0198197	294465	Halagan 2018
A*02:25	0.0181244	294465	Halagan 2018
A*02:35	0.00690329	294465	Halagan 2018
A*02:36	0	294465	Halagan 2018
A*02:52	0.0122327	294465	Halagan 2018
A*02:60	0.00705664	294465	Halagan 2018
A*02:63	0.152695	294465	Halagan 2018
A*02:65	0.00270443	294465	Halagan 2018
A*02:70	0	294465	Halagan 2018
A*02:85	0	294465	Halagan 2018
A*03:01	7.81337	294465	Halagan 2018
A*03:02	0.240054	294465	Halagan 2018
A*03:04	0	294465	Halagan 2018
A*03:05	0.00283281	294465	Halagan 2018
A*03:06	0	294465	Halagan 2018
A*03:07	0.00380721	294465	Halagan 2018
A*11:01	3.47497	294465	Halagan 2018
A*11:03	0.00733274	294465	Halagan 2018
A*11:08	0.00122929	294465	Halagan 2018
A*11:12	0.0147844	294465	Halagan 2018
A*23:01	8.229	294465	Halagan 2018
A*23:02	0	294465	Halagan 2018
A*23:04	0.00812133	294465	Halagan 2018
A*23:05	0.017511	294465	Halagan 2018
A*23:15	0.00271004	294465	Halagan 2018
A*24:02	6.23531	294465	Halagan 2018
A*24:03	0.84681	294465	Halagan 2018
A*24:05	0.00760893	294465	Halagan 2018
A*24:06	0.00245857	294465	Halagan 2018
A*24:07	0.015709	294465	Halagan 2018
A*24:10	0.00145085	294465	Halagan 2018
A*24:13	0	294465	Halagan 2018
A*24:30	0	294465	Halagan 2018
A*25:01	0.776417	294465	Halagan 2018
A*26:01	2.16658	294465	Halagan 2018
A*26:02	0.00703028	294465	Halagan 2018
A*26:03	0.000983429	294465	Halagan 2018
A*26:05	0	294465	Halagan 2018
A*26:08	0.0990516	294465	Halagan 2018
A*26:11	0.00578929	294465	Halagan 2018
A*26:12	0.00118572	294465	Halagan 2018
A*26:31	0.00548791	294465	Halagan 2018
A*29:01	0.416665	294465	Halagan 2018
A*29:02	3.84773	294465	Halagan 2018
A*29:03	0	294465	Halagan 2018
A*29:10	0	294465	Halagan 2018
A*30:01	4.38314	294465	Halagan 2018
A*30:02	4.81937	294465	Halagan 2018
A*30:04	0.399845	294465	Halagan 2018
A*30:09	0.0110636	294465	Halagan 2018
A*30:10	0	294465	Halagan 2018
A*30:28	0.0083862	294465	Halagan 2018
A*31:01	4.19559	294465	Halagan 2018
A*31:02	0.00201486	294465	Halagan 2018
A*31:04	0.0167999	294465	Halagan 2018
A*31:06	0.00159807	294465	Halagan 2018
A*31:15	0.0119385	294465	Halagan 2018
A*31:18	0.00265205	294465	Halagan 2018
A*31:28	0	294465	Halagan 2018
A*32:01	2.23558	294465	Halagan 2018
A*32:03	0	294465	Halagan 2018
A*32:07	0	294465	Halagan 2018
A*32:30	0.00122929	294465	Halagan 2018
A*33:01	1.83404	294465	Halagan 2018
A*33:03	2.11787	294465	Halagan 2018
A*34:02	1.7881	294465	Halagan 2018
A*36:01	1.42183	294465	Halagan 2018
A*36:03	0.0144672	294465	Halagan 2018
A*36:04	0.00221272	294465	Halagan 2018
A*43:01	0.0162266	294465	Halagan 2018
A*66:01	1.2671	294465	Halagan 2018
A*66:02	0.33947	294465	Halagan 2018
A*66:03	0.0832031	294465	Halagan 2018
A*68:01	3.658	294465	Halagan 2018
A*68:02	4.35828	294465	Halagan 2018
A*68:05	0.00149068	294465	Halagan 2018
A*68:15	0.0147514	294465	Halagan 2018
A*68:40	0	294465	Halagan 2018
A*69:01	0.128583	294465	Halagan 2018
A*74:01	3.1205	294465	Halagan 2018
A*74:03	0.0245086	294465	Halagan 2018
A*80:01	0.39288	294465	Halagan 2018
B*07:02	6.08807	142616	Halagan 2018
B*07:05	0.511054	142616	Halagan 2018
B*08:01	4.18254	142616	Halagan 2018
B*13:01	0.161001	142616	Halagan 2018
B*13:02	1.40918	142616	Halagan 2018
B*14:01	0.987673	142616	Halagan 2018
B*14:02	3.6741	142616	Halagan 2018
B*14:03	0.0336185	142616	Halagan 2018
B*15:01	3.87483	142616	Halagan 2018
B*15:02	0.049439	142616	Halagan 2018
B*15:03	1.49214	142616	Halagan 2018
B*15:04	0.499981	142616	Halagan 2018
B*15:05	0.0560456	142616	Halagan 2018
B*15:07	0.100609	142616	Halagan 2018
B*15:08	0.22771	142616	Halagan 2018
B*15:09	0.0896494	142616	Halagan 2018
B*15:10	0.773908	142616	Halagan 2018
B*15:11	0.148317	142616	Halagan 2018
B*15:15	0.0355961	142616	Halagan 2018
B*15:16	0.34871	142616	Halagan 2018
B*15:17	0.749496	142616	Halagan 2018
B*15:18	0.525054	142616	Halagan 2018
B*15:20	0.271061	142616	Halagan 2018
B*15:31	0.0355961	142616	Halagan 2018
B*15:47	0.0428472	142616	Halagan 2018
B*18:01	3.84905	142616	Halagan 2018
B*27:02	0.205666	142616	Halagan 2018
B*27:05	1.60512	142616	Halagan 2018
B*27:07	0.0362553	142616	Halagan 2018
B*27:08	0.0217532	142616	Halagan 2018
B*35:01	6.72635	142616	Halagan 2018
B*35:02	1.16705	142616	Halagan 2018
B*35:03	1.60059	142616	Halagan 2018
B*35:04	0.421273	142616	Halagan 2018
B*35:05	0.266583	142616	Halagan 2018
B*35:06	0.0614562	142616	Halagan 2018
B*35:08	0.522688	142616	Halagan 2018
B*35:10	0.0171389	142616	Halagan 2018
B*35:11	0.0690628	142616	Halagan 2018
B*35:20	0.162819	142616	Halagan 2018
B*35:21	0	142616	Halagan 2018
B*37:01	0.992736	142616	Halagan 2018
B*38:01	1.79694	142616	Halagan 2018
B*38:02	0.0744881	142616	Halagan 2018
B*39:01	1.63095	142616	Halagan 2018
B*39:02	0.136668	142616	Halagan 2018
B*39:03	0.178119	142616	Halagan 2018
B*39:04	0.0573493	142616	Halagan 2018
B*39:05	0.20082	142616	Halagan 2018
B*39:06	0.394482	142616	Halagan 2018
B*39:09	0.182256	142616	Halagan 2018
B*39:10	0.145698	142616	Halagan 2018
B*39:13	0.341378	142616	Halagan 2018
B*39:14	0.00791025	142616	Halagan 2018
B*39:24	0.0354658	142616	Halagan 2018
B*40:01	2.57672	142616	Halagan 2018
B*40:02	2.82467	142616	Halagan 2018
B*40:03	0.0692146	142616	Halagan 2018
B*40:04	0.814343	142616	Halagan 2018
B*40:06	0.753855	142616	Halagan 2018
B*40:15	0	142616	Halagan 2018
B*40:16	0.0197756	142616	Halagan 2018
B*41:01	0.748282	142616	Halagan 2018
B*41:02	0.382223	142616	Halagan 2018
B*42:01	0.964211	142616	Halagan 2018
B*42:02	0.181456	142616	Halagan 2018
B*44:02	4.70347	142616	Halagan 2018
B*44:03	5.33863	142616	Halagan 2018
B*44:04	0.0355961	142616	Halagan 2018
B*44:05	0.195076	142616	Halagan 2018
B*45:01	1.52865	142616	Halagan 2018
B*46:01	0.727083	142616	Halagan 2018
B*47:01	0.201052	142616	Halagan 2018
B*48:01	0.510696	142616	Halagan 2018
B*48:02	0.461605	142616	Halagan 2018
B*48:03	0.0336185	142616	Halagan 2018
B*49:01	2.36978	142616	Halagan 2018
B*50:01	1.84755	142616	Halagan 2018
B*50:02	0.359413	142616	Halagan 2018
B*51:01	8.19411	142616	Halagan 2018
B*51:04	0.0982199	142616	Halagan 2018
B*51:07	0.0718514	142616	Halagan 2018
B*51:08	0.123268	142616	Halagan 2018
B*52:01	3.24122	142616	Halagan 2018
B*53:01	1.97097	142616	Halagan 2018
B*54:01	1.36386	142616	Halagan 2018
B*55:01	0.921856	142616	Halagan 2018
B*55:02	0.454484	142616	Halagan 2018
B*56:01	0.427855	142616	Halagan 2018
B*57:01	1.89121	142616	Halagan 2018
B*57:02	0.0573493	142616	Halagan 2018
B*57:03	0.369804	142616	Halagan 2018
B*58:01	1.93835	142616	Halagan 2018
B*58:02	0.605452	142616	Halagan 2018
B*59:01	0.383647	142616	Halagan 2018
B*67:01	0.168752	142616	Halagan 2018
B*73:01	0.0804208	142616	Halagan 2018
B*78:01	0.0613044	142616	Halagan 2018
B*81:01	0.365849	142616	Halagan 2018
B*82:01	0.031641	142616	Halagan 2018
B*07:02	6.45272	2339542	Halagan 2018
B*07:05	0.54712	2339542	Halagan 2018
B*08:01	5.57261	2339542	Halagan 2018
B*13:01	0.0242487	2339542	Halagan 2018
B*13:02	1.72164	2339542	Halagan 2018
B*14:01	1.06215	2339542	Halagan 2018
B*14:02	4.20571	2339542	Halagan 2018
B*14:03	0.0222938	2339542	Halagan 2018
B*15:01	3.52275	2339542	Halagan 2018
B*15:02	0	2339542	Halagan 2018
B*15:03	1.28325	2339542	Halagan 2018
B*15:04	0.574062	2339542	Halagan 2018
B*15:05	0.0487128	2339542	Halagan 2018
B*15:07	0.0478235	2339542	Halagan 2018
B*15:08	0.220101	2339542	Halagan 2018
B*15:09	0.0845319	2339542	Halagan 2018
B*15:10	0.604073	2339542	Halagan 2018
B*15:11	0	2339542	Halagan 2018
B*15:15	0.0511718	2339542	Halagan 2018
B*15:16	0.240572	2339542	Halagan 2018
B*15:17	0.801307	2339542	Halagan 2018
B*15:18	0.402008	2339542	Halagan 2018
B*15:20	0.262829	2339542	Halagan 2018
B*15:31	0.0205067	2339542	Halagan 2018
B*15:47	0.0244445	2339542	Halagan 2018
B*18:01	5.11327	2339542	Halagan 2018
B*27:02	0.277752	2339542	Halagan 2018
B*27:05	2.10365	2339542	Halagan 2018
B*27:07	0.0601102	2339542	Halagan 2018
B*27:08	0.0250503	2339542	Halagan 2018
B*35:01	6.68558	2339542	Halagan 2018
B*35:02	1.47687	2339542	Halagan 2018
B*35:03	2.33314	2339542	Halagan 2018
B*35:04	0.467063	2339542	Halagan 2018
B*35:05	0.30777	2339542	Halagan 2018
B*35:06	0.0548097	2339542	Halagan 2018
B*35:08	0.615521	2339542	Halagan 2018
B*35:10	0.018144	2339542	Halagan 2018
B*35:11	0.0480386	2339542	Halagan 2018
B*35:20	0.181342	2339542	Halagan 2018
B*35:21	0	2339542	Halagan 2018
B*37:01	1.14426	2339542	Halagan 2018
B*38:01	2.42875	2339542	Halagan 2018
B*38:02	0	2339542	Halagan 2018
B*39:01	1.40353	2339542	Halagan 2018
B*39:02	0.0852761	2339542	Halagan 2018
B*39:03	0.242577	2339542	Halagan 2018
B*39:04	0	2339542	Halagan 2018
B*39:05	0.323814	2339542	Halagan 2018
B*39:06	0.525855	2339542	Halagan 2018
B*39:09	0.226109	2339542	Halagan 2018
B*39:10	0.10687	2339542	Halagan 2018
B*39:13	0.26629	2339542	Halagan 2018
B*39:14	0	2339542	Halagan 2018
B*39:24	0.041657	2339542	Halagan 2018
B*40:01	2.08653	2339542	Halagan 2018
B*40:02	1.7462	2339542	Halagan 2018
B*40:03	0.0177503	2339542	Halagan 2018
B*40:04	0.783371	2339542	Halagan 2018
B*40:06	0.0971414	2339542	Halagan 2018
B*40:15	0	2339542	Halagan 2018
B*40:16	0	2339542	Halagan 2018
B*41:01	0.881391	2339542	Halagan 2018
B*41:02	0.457633	2339542	Halagan 2018
B*42:01	0.712687	2339542	Halagan 2018
B*42:02	0.145871	2339542	Halagan 2018
B*44:02	5.38576	2339542	Halagan 2018
B*44:03	5.70524	2339542	Halagan 2018
B*44:04	0.0395902	2339542	Halagan 2018
B*44:05	0.30345	2339542	Halagan 2018
B*45:01	1.49823	2339542	Halagan 2018
B*46:01	0.0239295	2339542	Halagan 2018
B*47:01	0.234025	2339542	Halagan 2018
B*48:01	0.0636608	2339542	Halagan 2018
B*48:02	0.485811	2339542	Halagan 2018
B*48:03	0.0581566	2339542	Halagan 2018
B*49:01	2.88629	2339542	Halagan 2018
B*50:01	2.08767	2339542	Halagan 2018
B*50:02	0.35666	2339542	Halagan 2018
B*51:01	8.40099	2339542	Halagan 2018
B*51:04	0.0925824	2339542	Halagan 2018
B*51:07	0.0952464	2339542	Halagan 2018
B*51:08	0.15129	2339542	Halagan 2018
B*52:01	1.74707	2339542	Halagan 2018
B*53:01	1.80544	2339542	Halagan 2018
B*54:01	0.0316536	2339542	Halagan 2018
B*55:01	1.16479	2339542	Halagan 2018
B*55:02	0.0198162	2339542	Halagan 2018
B*56:01	0.411406	2339542	Halagan 2018
B*57:01	2.45239	2339542	Halagan 2018
B*57:02	0.0536942	2339542	Halagan 2018
B*57:03	0.326359	2339542	Halagan 2018
B*58:01	1.74555	2339542	Halagan 2018
B*58:02	0.42347	2339542	Halagan 2018
B*59:01	0	2339542	Halagan 2018
B*67:01	0.0218092	2339542	Halagan 2018
B*73:01	0.107653	2339542	Halagan 2018
B*78:01	0.0651247	2339542	Halagan 2018
B*81:01	0.259317	2339542	Halagan 2018
B*82:01	0.0260196	2339542	Halagan 2018
B*07:02	5.70909	19984	Halagan 2018
B*07:05	0.577302	19984	Halagan 2018
B*08:01	4.02498	19984	Halagan 2018
B*13:01	0.0168762	19984	Halagan 2018
B*13:02	1.2404	19984	Halagan 2018
B*14:01	1.09192	19984	Halagan 2018
B*14:02	4.10596	19984	Halagan 2018
B*14:03	0.0717239	19984	Halagan 2018
B*15:01	2.07229	19984	Halagan 2018
B*15:02	0.0611763	19984	Halagan 2018
B*15:03	3.04699	19984	Halagan 2018
B*15:04	1.46328	19984	Halagan 2018
B*15:05	0.167727	19984	Halagan 2018
B*15:07	0.0421905	19984	Halagan 2018
B*15:08	0.44722	19984	Halagan 2018
B*15:09	0.0611763	19984	Halagan 2018
B*15:10	1.7121	19984	Halagan 2018
B*15:11	0	19984	Halagan 2018
B*15:15	0.0253143	19984	Halagan 2018
B*15:16	0.556915	19984	Halagan 2018
B*15:17	0.84803	19984	Halagan 2018
B*15:18	0.181419	19984	Halagan 2018
B*15:20	0.562169	19984	Halagan 2018
B*15:31	0.0843811	19984	Halagan 2018
B*15:47	0.0611763	19984	Halagan 2018
B*18:01	3.94903	19984	Halagan 2018
B*27:02	0.172981	19984	Halagan 2018
B*27:05	1.36697	19984	Halagan 2018
B*27:07	0	19984	Halagan 2018
B*27:08	0.0632858	19984	Halagan 2018
B*35:01	5.78648	19984	Halagan 2018
B*35:02	0.950879	19984	Halagan 2018
B*35:03	1.3262	19984	Halagan 2018
B*35:04	0.912169	19984	Halagan 2018
B*35:05	0.674604	19984	Halagan 2018
B*35:06	0.227317	19984	Halagan 2018
B*35:08	0.467463	19984	Halagan 2018
B*35:10	0.0675049	19984	Halagan 2018
B*35:11	0.215172	19984	Halagan 2018
B*35:20	0.320648	19984	Halagan 2018
B*35:21	0.0590667	19984	Halagan 2018
B*37:01	0.852249	19984	Halagan 2018
B*38:01	1.75513	19984	Halagan 2018
B*38:02	0	19984	Halagan 2018
B*39:01	0.333474	19984	Halagan 2018
B*39:02	0.225748	19984	Halagan 2018
B*39:03	0.376579	19984	Halagan 2018
B*39:04	0.0717239	19984	Halagan 2018
B*39:05	1.14739	19984	Halagan 2018
B*39:06	0.679431	19984	Halagan 2018
B*39:09	0.322276	19984	Halagan 2018
B*39:10	0.190755	19984	Halagan 2018
B*39:13	0.527688	19984	Halagan 2018
B*39:14	0.122353	19984	Halagan 2018
B*39:24	0.0570941	19984	Halagan 2018
B*40:01	1.3684	19984	Halagan 2018
B*40:02	2.38947	19984	Halagan 2018
B*40:03	0.0337524	19984	Halagan 2018
B*40:04	1.2628	19984	Halagan 2018
B*40:06	0.101257	19984	Halagan 2018
B*40:15	0.0548477	19984	Halagan 2018
B*40:16	0	19984	Halagan 2018
B*41:01	0.727722	19984	Halagan 2018
B*41:02	0.369232	19984	Halagan 2018
B*42:01	1.98507	19984	Halagan 2018
B*42:02	0.457763	19984	Halagan 2018
B*44:02	3.53198	19984	Halagan 2018
B*44:03	5.84276	19984	Halagan 2018
B*44:04	0.0548477	19984	Halagan 2018
B*44:05	0.151886	19984	Halagan 2018
B*45:01	2.11375	19984	Halagan 2018
B*46:01	0	19984	Halagan 2018
B*47:01	0.151886	19984	Halagan 2018
B*48:01	0.0868882	19984	Halagan 2018
B*48:02	0.856389	19984	Halagan 2018
B*48:03	0.263371	19984	Halagan 2018
B*49:01	2.65363	19984	Halagan 2018
B*50:01	2.00674	19984	Halagan 2018
B*50:02	0.381245	19984	Halagan 2018
B*51:01	6.71462	19984	Halagan 2018
B*51:04	0.202515	19984	Halagan 2018
B*51:07	0.0506286	19984	Halagan 2018
B*51:08	0.122353	19984	Halagan 2018
B*52:01	2.07156	19984	Halagan 2018
B*53:01	3.49338	19984	Halagan 2018
B*54:01	0.0421905	19984	Halagan 2018
B*55:01	0.84803	19984	Halagan 2018
B*55:02	0	19984	Halagan 2018
B*56:01	0.236267	19984	Halagan 2018
B*57:01	2.08421	19984	Halagan 2018
B*57:02	0.0886001	19984	Halagan 2018
B*57:03	0.57801	19984	Halagan 2018
B*58:01	2.23635	19984	Halagan 2018
B*58:02	1.56924	19984	Halagan 2018
B*59:01	0	19984	Halagan 2018
B*67:01	0.0210953	19984	Halagan 2018
B*73:01	0.0337524	19984	Halagan 2018
B*78:01	0.0506286	19984	Halagan 2018
B*81:01	0.864906	19984	Halagan 2018
B*82:01	0.0675049	19984	Halagan 2018
B*07:02	6.02858	465339	Halagan 2018
B*07:05	0.545042	465339	Halagan 2018
B*08:01	4.83433	465339	Halagan 2018
B*13:01	0.0280322	465339	Halagan 2018
B*13:02	1.44623	465339	Halagan 2018
B*14:01	1.04982	465339	Halagan 2018
B*14:02	4.3103	465339	Halagan 2018
B*14:03	0.0395761	465339	Halagan 2018
B*15:01	3.07953	465339	Halagan 2018
B*15:02	0.0323531	465339	Halagan 2018
B*15:03	2.02245	465339	Halagan 2018
B*15:04	0.811263	465339	Halagan 2018
B*15:05	0.0990981	465339	Halagan 2018
B*15:07	0.0537476	465339	Halagan 2018
B*15:08	0.328898	465339	Halagan 2018
B*15:09	0.0835936	465339	Halagan 2018
B*15:10	1.06794	465339	Halagan 2018
B*15:11	0	465339	Halagan 2018
B*15:15	0.0458243	465339	Halagan 2018
B*15:16	0.372366	465339	Halagan 2018
B*15:17	0.807897	465339	Halagan 2018
B*15:18	0.351943	465339	Halagan 2018
B*15:20	0.372271	465339	Halagan 2018
B*15:31	0.0417206	465339	Halagan 2018
B*15:47	0.0452298	465339	Halagan 2018
B*18:01	4.49876	465339	Halagan 2018
B*27:02	0.239976	465339	Halagan 2018
B*27:05	1.76554	465339	Halagan 2018
B*27:07	0.0499088	465339	Halagan 2018
B*27:08	0.0315829	465339	Halagan 2018
B*35:01	6.16238	465339	Halagan 2018
B*35:02	1.29593	465339	Halagan 2018
B*35:03	1.81891	465339	Halagan 2018
B*35:04	0.825661	465339	Halagan 2018
B*35:05	0.478466	465339	Halagan 2018
B*35:06	0.0956489	465339	Halagan 2018
B*35:08	0.630152	465339	Halagan 2018
B*35:10	0.0382114	465339	Halagan 2018
B*35:11	0.133849	465339	Halagan 2018
B*35:20	0.211917	465339	Halagan 2018
B*35:21	0	465339	Halagan 2018
B*37:01	1.03502	465339	Halagan 2018
B*38:01	2.05679	465339	Halagan 2018
B*38:02	0.0187158	465339	Halagan 2018
B*39:01	1.09036	465339	Halagan 2018
B*39:02	0.236933	465339	Halagan 2018
B*39:03	0.301767	465339	Halagan 2018
B*39:04	0.062191	465339	Halagan 2018
B*39:05	0.666482	465339	Halagan 2018
B*39:06	0.516242	465339	Halagan 2018
B*39:09	0.302398	465339	Halagan 2018
B*39:10	0.169222	465339	Halagan 2018
B*39:13	0.316341	465339	Halagan 2018
B*39:14	0.0333375	465339	Halagan 2018
B*39:24	0.0414507	465339	Halagan 2018
B*40:01	1.74052	465339	Halagan 2018
B*40:02	2.00668	465339	Halagan 2018
B*40:03	0.044255	465339	Halagan 2018
B*40:04	1.07091	465339	Halagan 2018
B*40:06	0.124026	465339	Halagan 2018
B*40:15	0	465339	Halagan 2018
B*40:16	0.0315829	465339	Halagan 2018
B*41:01	0.849509	465339	Halagan 2018
B*41:02	0.4052	465339	Halagan 2018
B*42:01	1.22766	465339	Halagan 2018
B*42:02	0.241561	465339	Halagan 2018
B*44:02	4.42834	465339	Halagan 2018
B*44:03	5.96535	465339	Halagan 2018
B*44:04	0.0462198	465339	Halagan 2018
B*44:05	0.245824	465339	Halagan 2018
B*45:01	1.82167	465339	Halagan 2018
B*46:01	0.0384063	465339	Halagan 2018
B*47:01	0.208603	465339	Halagan 2018
B*48:01	0.0833411	465339	Halagan 2018
B*48:02	0.689336	465339	Halagan 2018
B*48:03	0.0839595	465339	Halagan 2018
B*49:01	2.76583	465339	Halagan 2018
B*50:01	2.0738	465339	Halagan 2018
B*50:02	0.357899	465339	Halagan 2018
B*51:01	7.67053	465339	Halagan 2018
B*51:04	0.148184	465339	Halagan 2018
B*51:07	0.0799278	465339	Halagan 2018
B*51:08	0.143488	465339	Halagan 2018
B*52:01	2.09714	465339	Halagan 2018
B*53:01	2.51259	465339	Halagan 2018
B*54:01	0.0561473	465339	Halagan 2018
B*55:01	1.00266	465339	Halagan 2018
B*55:02	0.0284636	465339	Halagan 2018
B*56:01	0.360279	465339	Halagan 2018
B*57:01	2.16594	465339	Halagan 2018
B*57:02	0.0847481	465339	Halagan 2018
B*57:03	0.462517	465339	Halagan 2018
B*58:01	1.96187	465339	Halagan 2018
B*58:02	0.747829	465339	Halagan 2018
B*59:01	0.0163763	465339	Halagan 2018
B*67:01	0.0280737	465339	Halagan 2018
B*73:01	0.0809068	465339	Halagan 2018
B*78:01	0.0783723	465339	Halagan 2018
B*81:01	0.471014	465339	Halagan 2018
B*82:01	0.0434752	465339	Halagan 2018
B*07:02	6.04476	918831	Halagan 2018
B*07:05	0.541114	918831	Halagan 2018
B*08:01	4.48523	918831	Halagan 2018
B*13:01	0	918831	Halagan 2018
B*13:02	1.26183	918831	Halagan 2018
B*14:01	1.11045	918831	Halagan 2018
B*14:02	4.28724	918831	Halagan 2018
B*14:03	0.0535783	918831	Halagan 2018
B*15:01	2.68839	918831	Halagan 2018
B*15:02	0.031571	918831	Halagan 2018
B*15:03	2.61684	918831	Halagan 2018
B*15:04	0.833231	918831	Halagan 2018
B*15:05	0.10686	918831	Halagan 2018
B*15:07	0.033255	918831	Halagan 2018
B*15:08	0.306004	918831	Halagan 2018
B*15:09	0.0661418	918831	Halagan 2018
B*15:10	1.50683	918831	Halagan 2018
B*15:11	0	918831	Halagan 2018
B*15:15	0.0270074	918831	Halagan 2018
B*15:16	0.508187	918831	Halagan 2018
B*15:17	0.862163	918831	Halagan 2018
B*15:18	0.284872	918831	Halagan 2018
B*15:20	0.375791	918831	Halagan 2018
B*15:31	0.0612464	918831	Halagan 2018
B*15:47	0.0658191	918831	Halagan 2018
B*18:01	4.14428	918831	Halagan 2018
B*27:02	0.187561	918831	Halagan 2018
B*27:05	1.63383	918831	Halagan 2018
B*27:07	0.0462813	918831	Halagan 2018
B*27:08	0.0310119	918831	Halagan 2018
B*35:01	6.35182	918831	Halagan 2018
B*35:02	1.08059	918831	Halagan 2018
B*35:03	1.5628	918831	Halagan 2018
B*35:04	0.829292	918831	Halagan 2018
B*35:05	0.501166	918831	Halagan 2018
B*35:06	0.0863767	918831	Halagan 2018
B*35:08	0.527036	918831	Halagan 2018
B*35:10	0.041214	918831	Halagan 2018
B*35:11	0.100911	918831	Halagan 2018
B*35:20	0.184139	918831	Halagan 2018
B*35:21	0	918831	Halagan 2018
B*37:01	1.00164	918831	Halagan 2018
B*38:01	1.70802	918831	Halagan 2018
B*38:02	0.0200665	918831	Halagan 2018
B*39:01	0.586794	918831	Halagan 2018
B*39:02	0.256413	918831	Halagan 2018
B*39:03	0.246591	918831	Halagan 2018
B*39:04	0.049397	918831	Halagan 2018
B*39:05	0.945888	918831	Halagan 2018
B*39:06	0.504713	918831	Halagan 2018
B*39:09	0.279532	918831	Halagan 2018
B*39:10	0.237892	918831	Halagan 2018
B*39:13	0.425715	918831	Halagan 2018
B*39:14	0.0226921	918831	Halagan 2018
B*39:24	0.0273616	918831	Halagan 2018
B*40:01	1.60937	918831	Halagan 2018
B*40:02	1.98148	918831	Halagan 2018
B*40:03	0.0249311	918831	Halagan 2018
B*40:04	1.09221	918831	Halagan 2018
B*40:06	0.116887	918831	Halagan 2018
B*40:15	0	918831	Halagan 2018
B*40:16	0.0470245	918831	Halagan 2018
B*41:01	0.799984	918831	Halagan 2018
B*41:02	0.451831	918831	Halagan 2018
B*42:01	1.76685	918831	Halagan 2018
B*42:02	0.318802	918831	Halagan 2018
B*44:02	4.0567	918831	Halagan 2018
B*44:03	6.09412	918831	Halagan 2018
B*44:04	0.040606	918831	Halagan 2018
B*44:05	0.151208	918831	Halagan 2018
B*45:01	2.20819	918831	Halagan 2018
B*46:01	0.0164181	918831	Halagan 2018
B*47:01	0.191206	918831	Halagan 2018
B*48:01	0.0610693	918831	Halagan 2018
B*48:02	0.673903	918831	Halagan 2018
B*48:03	0.0793761	918831	Halagan 2018
B*49:01	2.78701	918831	Halagan 2018
B*50:01	2.14678	918831	Halagan 2018
B*50:02	0.344111	918831	Halagan 2018
B*51:01	7.21075	918831	Halagan 2018
B*51:04	0.164938	918831	Halagan 2018
B*51:07	0.0717064	918831	Halagan 2018
B*51:08	0.118232	918831	Halagan 2018
B*52:01	1.9878	918831	Halagan 2018
B*53:01	3.20026	918831	Halagan 2018
B*54:01	0	918831	Halagan 2018
B*55:01	0.931775	918831	Halagan 2018
B*55:02	0	918831	Halagan 2018
B*56:01	0.281742	918831	Halagan 2018
B*57:01	2.12156	918831	Halagan 2018
B*57:02	0.0920698	918831	Halagan 2018
B*57:03	0.592572	918831	Halagan 2018
B*58:01	2.25818	918831	Halagan 2018
B*58:02	1.07084	918831	Halagan 2018
B*59:01	0	918831	Halagan 2018
B*67:01	0.0197963	918831	Halagan 2018
B*73:01	0.0707395	918831	Halagan 2018
B*78:01	0.113643	918831	Halagan 2018
B*81:01	0.640912	918831	Halagan 2018
B*82:01	0.0641858	918831	Halagan 2018
B*07:02	6.22016	294465	Halagan 2018
B*07:05	0.573615	294465	Halagan 2018
B*08:01	4.0296	294465	Halagan 2018
B*13:01	0	294465	Halagan 2018
B*13:02	1.18503	294465	Halagan 2018
B*14:01	1.02541	294465	Halagan 2018
B*14:02	4.04443	294465	Halagan 2018
B*14:03	0.113325	294465	Halagan 2018
B*15:01	1.83994	294465	Halagan 2018
B*15:02	0.0221343	294465	Halagan 2018
B*15:03	4.15811	294465	Halagan 2018
B*15:04	0.763979	294465	Halagan 2018
B*15:05	0.074003	294465	Halagan 2018
B*15:07	0.0391604	294465	Halagan 2018
B*15:08	0.25213	294465	Halagan 2018
B*15:09	0.0442349	294465	Halagan 2018
B*15:10	2.71194	294465	Halagan 2018
B*15:11	0	294465	Halagan 2018
B*15:15	0.0329377	294465	Halagan 2018
B*15:16	0.832572	294465	Halagan 2018
B*15:17	0.742832	294465	Halagan 2018
B*15:18	0.221185	294465	Halagan 2018
B*15:20	0.316367	294465	Halagan 2018
B*15:31	0.105593	294465	Halagan 2018
B*15:47	0.0927105	294465	Halagan 2018
B*18:01	3.76825	294465	Halagan 2018
B*27:02	0.130796	294465	Halagan 2018
B*27:05	1.25854	294465	Halagan 2018
B*27:07	0.0400747	294465	Halagan 2018
B*27:08	0.0297487	294465	Halagan 2018
B*35:01	6.27076	294465	Halagan 2018
B*35:02	0.797247	294465	Halagan 2018
B*35:03	1.19127	294465	Halagan 2018
B*35:04	0.648328	294465	Halagan 2018
B*35:05	0.436551	294465	Halagan 2018
B*35:06	0.0921965	294465	Halagan 2018
B*35:08	0.403469	294465	Halagan 2018
B*35:10	0.0324532	294465	Halagan 2018
B*35:11	0.0759097	294465	Halagan 2018
B*35:20	0.153842	294465	Halagan 2018
B*35:21	0	294465	Halagan 2018
B*37:01	0.795348	294465	Halagan 2018
B*38:01	1.28067	294465	Halagan 2018
B*38:02	0	294465	Halagan 2018
B*39:01	0.415572	294465	Halagan 2018
B*39:02	0.192491	294465	Halagan 2018
B*39:03	0.252231	294465	Halagan 2018
B*39:04	0.0346659	294465	Halagan 2018
B*39:05	0.833863	294465	Halagan 2018
B*39:06	0.408114	294465	Halagan 2018
B*39:09	0.291345	294465	Halagan 2018
B*39:10	0.429318	294465	Halagan 2018
B*39:13	0.294285	294465	Halagan 2018
B*39:14	0.0218813	294465	Halagan 2018
B*39:24	0.0272944	294465	Halagan 2018
B*40:01	1.21877	294465	Halagan 2018
B*40:02	1.48165	294465	Halagan 2018
B*40:03	0.0208979	294465	Halagan 2018
B*40:04	0.923103	294465	Halagan 2018
B*40:06	0.0908889	294465	Halagan 2018
B*40:15	0	294465	Halagan 2018
B*40:16	0.0990805	294465	Halagan 2018
B*41:01	0.783138	294465	Halagan 2018
B*41:02	0.478356	294465	Halagan 2018
B*42:01	3.16366	294465	Halagan 2018
B*42:02	0.517564	294465	Halagan 2018
B*44:02	3.09376	294465	Halagan 2018
B*44:03	5.83406	294465	Halagan 2018
B*44:04	0.0327031	294465	Halagan 2018
B*44:05	0.119487	294465	Halagan 2018
B*45:01	3.01178	294465	Halagan 2018
B*46:01	0	294465	Halagan 2018
B*47:01	0.166691	294465	Halagan 2018
B*48:01	0.048188	294465	Halagan 2018
B*48:02	0.590362	294465	Halagan 2018
B*48:03	0.0734523	294465	Halagan 2018
B*49:01	2.63366	294465	Halagan 2018
B*50:01	1.77335	294465	Halagan 2018
B*50:02	0.245811	294465	Halagan 2018
B*51:01	5.6676	294465	Halagan 2018
B*51:04	0.13693	294465	Halagan 2018
B*51:07	0.0555611	294465	Halagan 2018
B*51:08	0.0848208	294465	Halagan 2018
B*52:01	1.96514	294465	Halagan 2018
B*53:01	5.24258	294465	Halagan 2018
B*54:01	0	294465	Halagan 2018
B*55:01	0.676353	294465	Halagan 2018
B*55:02	0	294465	Halagan 2018
B*56:01	0.201849	294465	Halagan 2018
B*57:01	1.43576	294465	Halagan 2018
B*57:02	0.157075	294465	Halagan 2018
B*57:03	1.49267	294465	Halagan 2018
B*58:01	2.74196	294465	Halagan 2018
B*58:02	1.98154	294465	Halagan 2018
B*59:01	0	294465	Halagan 2018
B*67:01	0.0228647	294465	Halagan 2018
B*73:01	0.0639229	294465	Halagan 2018
B*78:01	0.102522	294465	Halagan 2018
B*81:01	1.20544	294465	Halagan 2018
B*82:01	0.108669	294465	Halagan 2018
C*01:02	5.22992	3707	Halagan 2018
C*01:03	0	3707	Halagan 2018
C*01:04	0	3707	Halagan 2018
C*01:22	0.104095	3707	Halagan 2018
C*01:78	0	3707	Halagan 2018
C*02:02	2.32564	3707	Halagan 2018
C*02:04	0	3707	Halagan 2018
C*02:25	0	3707	Halagan 2018
C*03:02	0.0245506	3707	Halagan 2018
C*03:03	5.83001	3707	Halagan 2018
C*03:04	7.11276	3707	Halagan 2018
C*03:05	0	3707	Halagan 2018
C*03:11	0	3707	Halagan 2018
C*03:13	0	3707	Halagan 2018
C*03:16	0	3707	Halagan 2018
C*03:25	0	3707	Halagan 2018
C*03:32	0	3707	Halagan 2018
C*03:35	0	3707	Halagan 2018
C*03:38	0.0630933	3707	Halagan 2018
C*03:40	0.000329594	3707	Halagan 2018
C*03:42	0.000329594	3707	Halagan 2018
C*03:45	0	3707	Halagan 2018
C*03:77	0	3707	Halagan 2018
C*04:01	13.7838	3707	Halagan 2018
C*04:03	0	3707	Halagan 2018
C*04:04	0.00273767	3707	Halagan 2018
C*04:07	0.00201415	3707	Halagan 2018
C*04:13	0.000659187	3707	Halagan 2018
C*04:29	0	3707	Halagan 2018
C*04:49	0	3707	Halagan 2018
C*04:94	0.000329594	3707	Halagan 2018
C*05:01	8.45612	3707	Halagan 2018
C*05:07	0	3707	Halagan 2018
C*05:08	0	3707	Halagan 2018
C*05:09	0	3707	Halagan 2018
C*05:18	0	3707	Halagan 2018
C*05:33	0.000329594	3707	Halagan 2018
C*05:34	0	3707	Halagan 2018
C*05:35	0.000659187	3707	Halagan 2018
C*06:02	6.86519	3707	Halagan 2018
C*06:10	0	3707	Halagan 2018
C*06:54	0	3707	Halagan 2018
C*07:01	9.60562	3707	Halagan 2018
C*07:02	7.62286	3707	Halagan 2018
C*07:03	0	3707	Halagan 2018
C*07:04	0.630854	3707	Halagan 2018
C*07:05	0	3707	Halagan 2018
C*07:07	0.000659187	3707	Halagan 2018
C*07:104	0	3707	Halagan 2018
C*07:112	0	3707	Halagan 2018
C*07:13	0.00164797	3707	Halagan 2018
C*07:144	0	3707	Halagan 2018
C*07:17	0	3707	Halagan 2018
C*07:19	0	3707	Halagan 2018
C*07:206	0	3707	Halagan 2018
C*07:27	0	3707	Halagan 2018
C*07:29	0.000659187	3707	Halagan 2018
C*07:35	0.00131837	3707	Halagan 2018
C*07:41	0	3707	Halagan 2018
C*07:55	0.000329594	3707	Halagan 2018
C*07:85	0	3707	Halagan 2018
C*08:01	0.762518	3707	Halagan 2018
C*08:02	4.7053	3707	Halagan 2018
C*08:03	0.613225	3707	Halagan 2018
C*08:04	0.000329594	3707	Halagan 2018
C*08:05	0	3707	Halagan 2018
C*08:13	0	3707	Halagan 2018
C*08:17	0	3707	Halagan 2018
C*08:18	0	3707	Halagan 2018
C*08:45	0.00230715	3707	Halagan 2018
C*08:49	0.000329594	3707	Halagan 2018
C*08:53	0	3707	Halagan 2018
C*12:02	3.26199	3707	Halagan 2018
C*12:03	3.66119	3707	Halagan 2018
C*12:04	0.000659187	3707	Halagan 2018
C*12:05	0.000329594	3707	Halagan 2018
C*12:12	0	3707	Halagan 2018
C*14:02	0.50828	3707	Halagan 2018
C*14:03	0.0155801	3707	Halagan 2018
C*14:13	0.0228645	3707	Halagan 2018
C*14:22	0	3707	Halagan 2018
C*15:02	8.0386	3707	Halagan 2018
C*15:03	0.052184	3707	Halagan 2018
C*15:04	0.00263675	3707	Halagan 2018
C*15:05	0.595139	3707	Halagan 2018
C*15:06	0.000659187	3707	Halagan 2018
C*15:07	0	3707	Halagan 2018
C*15:08	0	3707	Halagan 2018
C*15:17	0	3707	Halagan 2018
C*15:30	0	3707	Halagan 2018
C*16:01	6.87173	3707	Halagan 2018
C*16:02	0.171365	3707	Halagan 2018
C*16:04	0.00329594	3707	Halagan 2018
C*16:09	0	3707	Halagan 2018
C*16:10	0	3707	Halagan 2018
C*16:24	0.000988781	3707	Halagan 2018
C*16:31	0	3707	Halagan 2018
C*17:01	2.27592	3707	Halagan 2018
C*17:06	0	3707	Halagan 2018
C*18:01	0.766076	3707	Halagan 2018
C*01:02	0.709333	50712	Halagan 2018
C*01:03	4.5929e-05	50712	Halagan 2018
C*01:04	0.00281638	50712	Halagan 2018
C*01:22	0.00022105	50712	Halagan 2018
C*01:78	0	50712	Halagan 2018
C*02:02	5.71746	50712	Halagan 2018
C*02:04	0	50712	Halagan 2018
C*02:25	0	50712	Halagan 2018
C*03:02	0.0273125	50712	Halagan 2018
C*03:03	5.47451	50712	Halagan 2018
C*03:04	3.91309	50712	Halagan 2018
C*03:05	0.00904547	50712	Halagan 2018
C*03:11	0	50712	Halagan 2018
C*03:13	0.000136307	50712	Halagan 2018
C*03:16	0.000349212	50712	Halagan 2018
C*03:25	0	50712	Halagan 2018
C*03:32	0.000141864	50712	Halagan 2018
C*03:35	0	50712	Halagan 2018
C*03:38	9.33958e-05	50712	Halagan 2018
C*03:40	0	50712	Halagan 2018
C*03:42	0	50712	Halagan 2018
C*03:45	0	50712	Halagan 2018
C*03:77	0	50712	Halagan 2018
C*04:01	14.8907	50712	Halagan 2018
C*04:03	0.000181762	50712	Halagan 2018
C*04:04	0.000136307	50712	Halagan 2018
C*04:07	0.0206279	50712	Halagan 2018
C*04:13	0.000166598	50712	Halagan 2018
C*04:29	0	50712	Halagan 2018
C*04:49	0	50712	Halagan 2018
C*04:94	0	50712	Halagan 2018
C*05:01	10.3759	50712	Halagan 2018
C*05:07	0	50712	Halagan 2018
C*05:08	9.08716e-05	50712	Halagan 2018
C*05:09	0.000272615	50712	Halagan 2018
C*05:18	1.51453e-05	50712	Halagan 2018
C*05:33	0	50712	Halagan 2018
C*05:34	0.00025747	50712	Halagan 2018
C*05:35	0	50712	Halagan 2018
C*06:02	8.97139	50712	Halagan 2018
C*06:10	0	50712	Halagan 2018
C*06:54	0	50712	Halagan 2018
C*07:01	11.1671	50712	Halagan 2018
C*07:02	8.10356	50712	Halagan 2018
C*07:03	6.05811e-05	50712	Halagan 2018
C*07:04	0.500444	50712	Halagan 2018
C*07:05	0.000212034	50712	Halagan 2018
C*07:07	0.000514939	50712	Halagan 2018
C*07:104	0	50712	Halagan 2018
C*07:112	0	50712	Halagan 2018
C*07:13	0	50712	Halagan 2018
C*07:144	0	50712	Halagan 2018
C*07:17	0.000212034	50712	Halagan 2018
C*07:19	0	50712	Halagan 2018
C*07:206	0	50712	Halagan 2018
C*07:27	0.0010282	50712	Halagan 2018
C*07:29	0	50712	Halagan 2018
C*07:35	0	50712	Halagan 2018
C*07:41	0	50712	Halagan 2018
C*07:55	0.000242324	50712	Halagan 2018
C*07:85	0	50712	Halagan 2018
C*08:01	0.0641222	50712	Halagan 2018
C*08:02	5.27934	50712	Halagan 2018
C*08:03	0.0012897	50712	Halagan 2018
C*08:04	0.0026279	50712	Halagan 2018
C*08:05	4.54358e-05	50712	Halagan 2018
C*08:13	0	50712	Halagan 2018
C*08:17	7.57264e-05	50712	Halagan 2018
C*08:18	0	50712	Halagan 2018
C*08:45	0.000136307	50712	Halagan 2018
C*08:49	0	50712	Halagan 2018
C*08:53	4.54358e-05	50712	Halagan 2018
C*12:02	1.72827	50712	Halagan 2018
C*12:03	4.01149	50712	Halagan 2018
C*12:04	0	50712	Halagan 2018
C*12:05	0.000333196	50712	Halagan 2018
C*12:12	0.0164788	50712	Halagan 2018
C*14:02	0.400587	50712	Halagan 2018
C*14:03	0.00185868	50712	Halagan 2018
C*14:13	0.000106017	50712	Halagan 2018
C*14:22	0	50712	Halagan 2018
C*15:02	8.48793	50712	Halagan 2018
C*15:03	0.0916181	50712	Halagan 2018
C*15:04	0.00133279	50712	Halagan 2018
C*15:05	0.657822	50712	Halagan 2018
C*15:06	0.000302905	50712	Halagan 2018
C*15:07	0	50712	Halagan 2018
C*15:08	0.000242324	50712	Halagan 2018
C*15:17	0	50712	Halagan 2018
C*15:30	0	50712	Halagan 2018
C*16:01	6.37557	50712	Halagan 2018
C*16:02	0.16639	50712	Halagan 2018
C*16:04	0.00315022	50712	Halagan 2018
C*16:09	0	50712	Halagan 2018
C*16:10	3.02905e-05	50712	Halagan 2018
C*16:24	6.05811e-05	50712	Halagan 2018
C*16:31	0	50712	Halagan 2018
C*17:01	2.1948	50712	Halagan 2018
C*17:06	0	50712	Halagan 2018
C*18:01	0.623821	50712	Halagan 2018
C*01:02	2.82846	580	Halagan 2018
C*01:03	0	580	Halagan 2018
C*01:04	0	580	Halagan 2018
C*01:22	0	580	Halagan 2018
C*01:78	0	580	Halagan 2018
C*02:02	3.79497	580	Halagan 2018
C*02:04	0	580	Halagan 2018
C*02:25	0	580	Halagan 2018
C*03:02	0.010815	580	Halagan 2018
C*03:03	3.87748	580	Halagan 2018
C*03:04	6.83939	580	Halagan 2018
C*03:05	0	580	Halagan 2018
C*03:11	0	580	Halagan 2018
C*03:13	0	580	Halagan 2018
C*03:16	0	580	Halagan 2018
C*03:25	0	580	Halagan 2018
C*03:32	0	580	Halagan 2018
C*03:35	0	580	Halagan 2018
C*03:38	0.141912	580	Halagan 2018
C*03:40	0	580	Halagan 2018
C*03:42	0	580	Halagan 2018
C*03:45	0	580	Halagan 2018
C*03:77	0	580	Halagan 2018
C*04:01	21.9644	580	Halagan 2018
C*04:03	0	580	Halagan 2018
C*04:04	0	580	Halagan 2018
C*04:07	0	580	Halagan 2018
C*04:13	0	580	Halagan 2018
C*04:29	0	580	Halagan 2018
C*04:49	0	580	Halagan 2018
C*04:94	0	580	Halagan 2018
C*05:01	7.38562	580	Halagan 2018
C*05:07	0	580	Halagan 2018
C*05:08	0	580	Halagan 2018
C*05:09	0	580	Halagan 2018
C*05:18	0	580	Halagan 2018
C*05:33	0	580	Halagan 2018
C*05:34	0	580	Halagan 2018
C*05:35	0	580	Halagan 2018
C*06:02	7.71162	580	Halagan 2018
C*06:10	0	580	Halagan 2018
C*06:54	0	580	Halagan 2018
C*07:01	11.0828	580	Halagan 2018
C*07:02	9.08569	580	Halagan 2018
C*07:03	0	580	Halagan 2018
C*07:04	0.267478	580	Halagan 2018
C*07:05	0.0168762	580	Halagan 2018
C*07:07	0	580	Halagan 2018
C*07:104	0	580	Halagan 2018
C*07:112	0	580	Halagan 2018
C*07:13	0	580	Halagan 2018
C*07:144	0	580	Halagan 2018
C*07:17	0	580	Halagan 2018
C*07:19	0	580	Halagan 2018
C*07:206	0	580	Halagan 2018
C*07:27	0.00210953	580	Halagan 2018
C*07:29	0	580	Halagan 2018
C*07:35	0	580	Halagan 2018
C*07:41	0	580	Halagan 2018
C*07:55	0	580	Halagan 2018
C*07:85	0.00421905	580	Halagan 2018
C*08:01	0.00421905	580	Halagan 2018
C*08:02	5.23546	580	Halagan 2018
C*08:03	0.0911073	580	Halagan 2018
C*08:04	0	580	Halagan 2018
C*08:05	0	580	Halagan 2018
C*08:13	0.00843811	580	Halagan 2018
C*08:17	0	580	Halagan 2018
C*08:18	0	580	Halagan 2018
C*08:45	0	580	Halagan 2018
C*08:49	0	580	Halagan 2018
C*08:53	0.00421905	580	Halagan 2018
C*12:02	2.01662	580	Halagan 2018
C*12:03	1.989	580	Halagan 2018
C*12:04	0	580	Halagan 2018
C*12:05	0	580	Halagan 2018
C*12:12	0	580	Halagan 2018
C*14:02	1.51928	580	Halagan 2018
C*14:03	0.00421905	580	Halagan 2018
C*14:13	0	580	Halagan 2018
C*14:22	0.00421905	580	Halagan 2018
C*15:02	6.13196	580	Halagan 2018
C*15:03	0.00843811	580	Halagan 2018
C*15:04	0.00632858	580	Halagan 2018
C*15:05	0.579412	580	Halagan 2018
C*15:06	0	580	Halagan 2018
C*15:07	0	580	Halagan 2018
C*15:08	0	580	Halagan 2018
C*15:17	0	580	Halagan 2018
C*15:30	0.00210953	580	Halagan 2018
C*16:01	2.74688	580	Halagan 2018
C*16:02	0.0126572	580	Halagan 2018
C*16:04	0	580	Halagan 2018
C*16:09	0	580	Halagan 2018
C*16:10	0	580	Halagan 2018
C*16:24	0	580	Halagan 2018
C*16:31	0	580	Halagan 2018
C*17:01	2.80732	580	Halagan 2018
C*17:06	0	580	Halagan 2018
C*18:01	1.81426	580	Halagan 2018
C*01:02	2.4149	12667	Halagan 2018
C*01:03	0.0443891	12667	Halagan 2018
C*01:04	0	12667	Halagan 2018
C*01:22	0.000194956	12667	Halagan 2018
C*01:78	0.00197406	12667	Halagan 2018
C*02:02	2.68865	12667	Halagan 2018
C*02:04	0.000389912	12667	Halagan 2018
C*02:25	0	12667	Halagan 2018
C*03:02	0.0136542	12667	Halagan 2018
C*03:03	5.24586	12667	Halagan 2018
C*03:04	6.39732	12667	Halagan 2018
C*03:05	0.000194956	12667	Halagan 2018
C*03:11	0.0159549	12667	Halagan 2018
C*03:13	0	12667	Halagan 2018
C*03:16	0.000194956	12667	Halagan 2018
C*03:25	0.000877302	12667	Halagan 2018
C*03:32	0.00116974	12667	Halagan 2018
C*03:35	0.000877302	12667	Halagan 2018
C*03:38	0	12667	Halagan 2018
C*03:40	0	12667	Halagan 2018
C*03:42	0	12667	Halagan 2018
C*03:45	0	12667	Halagan 2018
C*03:77	0.000487388	12667	Halagan 2018
C*04:01	15.4206	12667	Halagan 2018
C*04:03	0.0265905	12667	Halagan 2018
C*04:04	0.00105773	12667	Halagan 2018
C*04:07	0.0413278	12667	Halagan 2018
C*04:13	0	12667	Halagan 2018
C*04:29	0.000292434	12667	Halagan 2018
C*04:49	0.00136469	12667	Halagan 2018
C*04:94	0	12667	Halagan 2018
C*05:01	8.82439	12667	Halagan 2018
C*05:07	0.00493143	12667	Halagan 2018
C*05:08	0.000682346	12667	Halagan 2018
C*05:09	0	12667	Halagan 2018
C*05:18	0.000292434	12667	Halagan 2018
C*05:33	0	12667	Halagan 2018
C*05:34	0	12667	Halagan 2018
C*05:35	0	12667	Halagan 2018
C*06:02	7.72744	12667	Halagan 2018
C*06:10	0.000877302	12667	Halagan 2018
C*06:54	0	12667	Halagan 2018
C*07:01	10.5245	12667	Halagan 2018
C*07:02	8.46798	12667	Halagan 2018
C*07:03	0.00048739	12667	Halagan 2018
C*07:04	0.454574	12667	Halagan 2018
C*07:05	0.00233014	12667	Halagan 2018
C*07:07	0.0143903	12667	Halagan 2018
C*07:104	0	12667	Halagan 2018
C*07:112	0	12667	Halagan 2018
C*07:13	0	12667	Halagan 2018
C*07:144	0	12667	Halagan 2018
C*07:17	0	12667	Halagan 2018
C*07:19	0.000292434	12667	Halagan 2018
C*07:206	0	12667	Halagan 2018
C*07:27	0.00283697	12667	Halagan 2018
C*07:29	0	12667	Halagan 2018
C*07:35	0	12667	Halagan 2018
C*07:41	0	12667	Halagan 2018
C*07:55	0.0022645	12667	Halagan 2018
C*07:85	0	12667	Halagan 2018
C*08:01	0.03469	12667	Halagan 2018
C*08:02	5.40517	12667	Halagan 2018
C*08:03	0.00312288	12667	Halagan 2018
C*08:04	0.0181595	12667	Halagan 2018
C*08:05	0	12667	Halagan 2018
C*08:13	0	12667	Halagan 2018
C*08:17	0	12667	Halagan 2018
C*08:18	0	12667	Halagan 2018
C*08:45	0	12667	Halagan 2018
C*08:49	0	12667	Halagan 2018
C*08:53	0	12667	Halagan 2018
C*12:02	1.71135	12667	Halagan 2018
C*12:03	3.42473	12667	Halagan 2018
C*12:04	0.0146217	12667	Halagan 2018
C*12:05	0	12667	Halagan 2018
C*12:12	0	12667	Halagan 2018
C*14:02	0.533352	12667	Halagan 2018
C*14:03	0.0252468	12667	Halagan 2018
C*14:13	0	12667	Halagan 2018
C*14:22	0	12667	Halagan 2018
C*15:02	8.20817	12667	Halagan 2018
C*15:03	0.00175269	12667	Halagan 2018
C*15:04	0.00146217	12667	Halagan 2018
C*15:05	0.628803	12667	Halagan 2018
C*15:06	0.00048739	12667	Halagan 2018
C*15:07	0.000194953	12667	Halagan 2018
C*15:08	0.00048739	12667	Halagan 2018
C*15:17	0	12667	Halagan 2018
C*15:30	0	12667	Halagan 2018
C*16:01	7.75835	12667	Halagan 2018
C*16:02	0.162115	12667	Halagan 2018
C*16:04	0.00194956	12667	Halagan 2018
C*16:09	0.00039496	12667	Halagan 2018
C*16:10	0	12667	Halagan 2018
C*16:24	0	12667	Halagan 2018
C*16:31	0	12667	Halagan 2018
C*17:01	2.7168	12667	Halagan 2018
C*17:06	0	12667	Halagan 2018
C*18:01	1.00024	12667	Halagan 2018
C*01:02	2.09573	17880	Halagan 2018
C*01:03	3.3782e-05	17880	Halagan 2018
C*01:04	0	17880	Halagan 2018
C*01:22	0.000135128	17880	Halagan 2018
C*01:78	3.3782e-05	17880	Halagan 2018
C*02:02	3.14022	17880	Halagan 2018
C*02:04	6.7564e-05	17880	Halagan 2018
C*02:25	0.000858863	17880	Halagan 2018
C*03:02	0.0757604	17880	Halagan 2018
C*03:03	4.49207	17880	Halagan 2018
C*03:04	6.34053	17880	Halagan 2018
C*03:05	0.000304038	17880	Halagan 2018
C*03:11	0.000270256	17880	Halagan 2018
C*03:13	0.00016891	17880	Halagan 2018
C*03:16	0.000270256	17880	Halagan 2018
C*03:25	0.000225179	17880	Halagan 2018
C*03:32	0	17880	Halagan 2018
C*03:35	0.000221078	17880	Halagan 2018
C*03:38	0.000654244	17880	Halagan 2018
C*03:40	0.000123867	17880	Halagan 2018
C*03:42	9.00853e-05	17880	Halagan 2018
C*03:45	0.000202692	17880	Halagan 2018
C*03:77	0	17880	Halagan 2018
C*04:01	15.8819	17880	Halagan 2018
C*04:03	0	17880	Halagan 2018
C*04:04	0.000270256	17880	Halagan 2018
C*04:07	0.0612628	17880	Halagan 2018
C*04:13	6.7564e-05	17880	Halagan 2018
C*04:29	0	17880	Halagan 2018
C*04:49	0	17880	Halagan 2018
C*04:94	0	17880	Halagan 2018
C*05:01	8.11688	17880	Halagan 2018
C*05:07	0	17880	Halagan 2018
C*05:08	0	17880	Halagan 2018
C*05:09	0.000135128	17880	Halagan 2018
C*05:18	6.7564e-05	17880	Halagan 2018
C*05:33	0	17880	Halagan 2018
C*05:34	0	17880	Halagan 2018
C*05:35	0.000145082	17880	Halagan 2018
C*06:02	7.83688	17880	Halagan 2018
C*06:10	0	17880	Halagan 2018
C*06:54	0	17880	Halagan 2018
C*07:01	10.4648	17880	Halagan 2018
C*07:02	9.06198	17880	Halagan 2018
C*07:03	0	17880	Halagan 2018
C*07:04	0.362391	17880	Halagan 2018
C*07:05	0.00112836	17880	Halagan 2018
C*07:07	0.000202692	17880	Halagan 2018
C*07:104	0.000166241	17880	Halagan 2018
C*07:112	0.000135128	17880	Halagan 2018
C*07:13	0	17880	Halagan 2018
C*07:144	3.3782e-05	17880	Halagan 2018
C*07:17	0.000135128	17880	Halagan 2018
C*07:19	0	17880	Halagan 2018
C*07:206	3.3782e-05	17880	Halagan 2018
C*07:27	0	17880	Halagan 2018
C*07:29	0	17880	Halagan 2018
C*07:35	0.000641858	17880	Halagan 2018
C*07:41	0	17880	Halagan 2018
C*07:55	0	17880	Halagan 2018
C*07:85	0	17880	Halagan 2018
[truncated: 2,004 more rows]

## Sheet: Chile
Table S4: Allele frequencies reported in the studies analyzed, by country. (Chile)
This dataset presents the reported allele frequencies in all the studies considered. The data is organized in different tabs by country.
Reported Alleles	Frequency (%)	Sample size (N)	References
A*01:01	6.1	66	Arnaiz-Villena 2019
A*02:01	22.3	66	Arnaiz-Villena 2019
A*03:01	8.4	66	Arnaiz-Villena 2019
A*11:01	1.54	66	Arnaiz-Villena 2019
A*23:01	0.77	66	Arnaiz-Villena 2019
A*24:02	3.08	66	Arnaiz-Villena 2019
A*25:01	0.77	66	Arnaiz-Villena 2019
A*29:01	4.62	66	Arnaiz-Villena 2019
A*29:02	0	66	Arnaiz-Villena 2019
A*30:02	0.77	66	Arnaiz-Villena 2019
A*31:01	6.1	66	Arnaiz-Villena 2019
A*32:01	1.54	66	Arnaiz-Villena 2019
A*33:01	3.85	66	Arnaiz-Villena 2019
A*68:01	35.38	66	Arnaiz-Villena 2019
A*68:16	2.38	66	Arnaiz-Villena 2019
A*68:23	0.77	66	Arnaiz-Villena 2019
A*80:01	0.77	66	Arnaiz-Villena 2019
B*07:02	5.3	66	Arnaiz-Villena 2019
B*08:01	7.6	66	Arnaiz-Villena 2019
B*14:01	0.77	66	Arnaiz-Villena 2019
B*14:02	3.08	66	Arnaiz-Villena 2019
B*15:01	3.08	66	Arnaiz-Villena 2019
B*15:03	0.77	66	Arnaiz-Villena 2019
B*15:08	0.77	66	Arnaiz-Villena 2019
B*18:01	0	66	Arnaiz-Villena 2019
B*27:05	3.08	66	Arnaiz-Villena 2019
B*35:01	6.1	66	Arnaiz-Villena 2019
B*35:03	0.77	66	Arnaiz-Villena 2019
B*35:04	6.1	66	Arnaiz-Villena 2019
B*35:20	2.38	66	Arnaiz-Villena 2019
B*38:01	1.54	66	Arnaiz-Villena 2019
B*39:01	6.9	66	Arnaiz-Villena 2019
B*39:03	3.08	66	Arnaiz-Villena 2019
B*39:06	2.38	66	Arnaiz-Villena 2019
B*39:09	20	66	Arnaiz-Villena 2019
B*39:14	0.77	66	Arnaiz-Villena 2019
B*40:02	0.77	66	Arnaiz-Villena 2019
B*40:09	0.77	66	Arnaiz-Villena 2019
B*44:02	1.54	66	Arnaiz-Villena 2019
B*44:03	2.38	66	Arnaiz-Villena 2019
B*48:01	1.54	66	Arnaiz-Villena 2019
B*51:01	8.4	66	Arnaiz-Villena 2019
B*51:02	0.77	66	Arnaiz-Villena 2019
B*52:01	0.77	66	Arnaiz-Villena 2019
B*57:01	3.08	66	Arnaiz-Villena 2019
B*57:03	3.08	66	Arnaiz-Villena 2019
B*58:01	1.54	66	Arnaiz-Villena 2019
B*78:02	0.77	66	Arnaiz-Villena 2019
DQB1*02:01	8.4	66	Arnaiz-Villena 2019
DQB1*03:01	31.5	66	Arnaiz-Villena 2019
DQB1*03:02	30	66	Arnaiz-Villena 2019
DQB1*03:03	7.6	66	Arnaiz-Villena 2019
DQB1*04:02	10.7	66	Arnaiz-Villena 2019
DQB1*05:01	1.54	66	Arnaiz-Villena 2019
DQB1*06:02	6.1	66	Arnaiz-Villena 2019
DQB1*06:03	0.77	66	Arnaiz-Villena 2019
DQB1*06:04	0.77	66	Arnaiz-Villena 2019
DQB1*06:09	2.38	66	Arnaiz-Villena 2019
DRB1*01:01	1.54	66	Arnaiz-Villena 2019
DRB1*03:01	6.1	66	Arnaiz-Villena 2019
DRB1*03:02	0.77	66	Arnaiz-Villena 2019
DRB1*04:02	6.92	66	Arnaiz-Villena 2019
DRB1*04:03	18.4	66	Arnaiz-Villena 2019
DRB1*04:04	1.54	66	Arnaiz-Villena 2019
DRB1*04:07	3.08	66	Arnaiz-Villena 2019
DRB1*07:01	9.23	66	Arnaiz-Villena 2019
DRB1*08:02	10.77	66	Arnaiz-Villena 2019
DRB1*11:01	3.08	66	Arnaiz-Villena 2019
DRB1*11:03	1.54	66	Arnaiz-Villena 2019
DRB1*11:04	0.77	66	Arnaiz-Villena 2019
DRB1*13:01	0.77	66	Arnaiz-Villena 2019
DRB1*13:02	3.08	66	Arnaiz-Villena 2019
DRB1*14:02	16.15	66	Arnaiz-Villena 2019
DRB1*14:06	0.77	66	Arnaiz-Villena 2019
DRB1*15:01	4.62	66	Arnaiz-Villena 2019
DRB1*15:02	0.77	66	Arnaiz-Villena 2019
DRB1*15:17N	3.08	66	Arnaiz-Villena 2019
DRB1*16:02	6.9	66	Arnaiz-Villena 2019
A*01:01	9.38	160	Castro-Santos 2020
A*01:02	0.31	160	Castro-Santos 2020
A*02:01	24.06	160	Castro-Santos 2020
A*02:02	0.63	160	Castro-Santos 2020
A*02:05	0.63	160	Castro-Santos 2020
A*03:01	6.25	160	Castro-Santos 2020
A*11:01	4.38	160	Castro-Santos 2020
A*23:01	3.13	160	Castro-Santos 2020
A*24:02	10	160	Castro-Santos 2020
A*25:01	2.5	160	Castro-Santos 2020
A*26:01	3.75	160	Castro-Santos 2020
A*29:01	0.63	160	Castro-Santos 2020
A*29:02	5	160	Castro-Santos 2020
A*30:01	1.25	160	Castro-Santos 2020
A*30:04	0.31	160	Castro-Santos 2020
A*30:10	0.63	160	Castro-Santos 2020
A*30:02	2.19	160	Castro-Santos 2020
A*31:01	6.56	160	Castro-Santos 2020
A*32:01	2.81	160	Castro-Santos 2020
A*33:01	0.94	160	Castro-Santos 2020
A*66:01	0.63	160	Castro-Santos 2020
A*68:01	11.56	160	Castro-Santos 2020
A*68:02	1.88	160	Castro-Santos 2020
A*68:17	0.63	160	Castro-Santos 2020
B*07:02	7.5	160	Castro-Santos 2020
B*07:05	1.25	160	Castro-Santos 2020
B*08:01	5	160	Castro-Santos 2020
B*13:02	0.94	160	Castro-Santos 2020
B*14:01	2.19	160	Castro-Santos 2020
B*14:02	3.44	160	Castro-Santos 2020
B*15:01	1.25	160	Castro-Santos 2020
B*15:03	0.63	160	Castro-Santos 2020
B*15:04	0.63	160	Castro-Santos 2020
B*15:18	0.31	160	Castro-Santos 2020
B*18:01	5.94	160	Castro-Santos 2020
B*27:03	0.31	160	Castro-Santos 2020
B*27:05	2.19	160	Castro-Santos 2020
B*35:01	8.75	160	Castro-Santos 2020
B*35:02	0.31	160	Castro-Santos 2020
B*35:03	0.94	160	Castro-Santos 2020
B*35:05	0.31	160	Castro-Santos 2020
B*35:08	0.31	160	Castro-Santos 2020
B*35:10	0.31	160	Castro-Santos 2020
B*35:20	0.63	160	Castro-Santos 2020
B*35:22	0.63	160	Castro-Santos 2020
B*35:43	2.19	160	Castro-Santos 2020
B*37:01	1.56	160	Castro-Santos 2020
B*38:01	2.81	160	Castro-Santos 2020
B*39:01	0.94	160	Castro-Santos 2020
B*39:03	0.94	160	Castro-Santos 2020
B*39:05	1.56	160	Castro-Santos 2020
B*39:06	1.25	160	Castro-Santos 2020
B*39:09	9.38	160	Castro-Santos 2020
B*40:01	1.88	160	Castro-Santos 2020
B*40:02	2.5	160	Castro-Santos 2020
B*40:06	0.94	160	Castro-Santos 2020
B*41:01	1.25	160	Castro-Santos 2020
B*41:02	0.94	160	Castro-Santos 2020
B*44:02	4.06	160	Castro-Santos 2020
B*44:03	5.63	160	Castro-Santos 2020
B*44:05	0.31	160	Castro-Santos 2020
B*45:01	1.25	160	Castro-Santos 2020
B*46:01	0.31	160	Castro-Santos 2020
B*47:01	0.31	160	Castro-Santos 2020
B*48:01	1.56	160	Castro-Santos 2020
B*49:01	1.88	160	Castro-Santos 2020
B*50:01	1.88	160	Castro-Santos 2020
B*51:01	6.88	160	Castro-Santos 2020
B*52:01	0.63	160	Castro-Santos 2020
B*53:01	0.31	160	Castro-Santos 2020
B*55:01	1.56	160	Castro-Santos 2020
B*57:01	1.25	160	Castro-Santos 2020
B*58:01	0.63	160	Castro-Santos 2020
C*01:02	5.63	160	Castro-Santos 2020
C*02:02	3.13	160	Castro-Santos 2020
C*02:10	0.63	160	Castro-Santos 2020
C*03:03	1.88	160	Castro-Santos 2020
C*03:04	3.44	160	Castro-Santos 2020
C*04:01	12.81	160	Castro-Santos 2020
C*05:01	6.88	160	Castro-Santos 2020
C*06:02	6.88	160	Castro-Santos 2020
C*07:01	8.75	160	Castro-Santos 2020
C*07:02	22.19	160	Castro-Santos 2020
C*07:04	0.94	160	Castro-Santos 2020
C*07:22	0.93	160	Castro-Santos 2020
C*08:01	1.56	160	Castro-Santos 2020
C*08:02	4.69	160	Castro-Santos 2020
C*08:03	0.31	160	Castro-Santos 2020
C*12:02	0.31	160	Castro-Santos 2020
C*12:03	5.31	160	Castro-Santos 2020
C*14:02	0.63	160	Castro-Santos 2020
C*15:02	5.63	160	Castro-Santos 2020
C*15:05	1.56	160	Castro-Santos 2020
C*16:01	4.69	160	Castro-Santos 2020
C*16:02	0.31	160	Castro-Santos 2020
C*16:04	0.31	160	Castro-Santos 2020
C*17:01	1.56	160	Castro-Santos 2020
DRB1*01:01	4.57	510	Castro-Santos 2020
DRB1*01:02	1.57	510	Castro-Santos 2020
DRB1*03:01	10.29	510	Castro-Santos 2020
DRB1*04:01	1.43	510	Castro-Santos 2020
DRB1*04:04	3.43	510	Castro-Santos 2020
DRB1*04:05	1.43	510	Castro-Santos 2020
DRB1*04:07	6	510	Castro-Santos 2020
DRB1*07:01	10.14	510	Castro-Santos 2020
DRB1*08:01	2.57	510	Castro-Santos 2020
DRB1*08:02	4.43	510	Castro-Santos 2020
DRB1*09:01	2.29	510	Castro-Santos 2020
DRB1*10:01	1.29	510	Castro-Santos 2020
DRB1*11:01	7	510	Castro-Santos 2020
DRB1*13:01	2.57	510	Castro-Santos 2020
DRB1*13:02	1	510	Castro-Santos 2020
DRB1*14:01	3.86	510	Castro-Santos 2020
DRB1*14:02	2.57	510	Castro-Santos 2020
DRB1*15:01	4.71	510	Castro-Santos 2020
DRB1*16:01	2	510	Castro-Santos 2020
DRB1*16:02	3.14	510	Castro-Santos 2020
DQA1*01:01	35.1	74	Perez-Bravo 1995
DQA1*02:01	10.8	74	Perez-Bravo 1995
DQA1*03:01	27.7	74	Perez-Bravo 1995
DQA1*04:01	6.1	74	Perez-Bravo 1995
DQA1*05:01	20.3	74	Perez-Bravo 1995
DQB1*02:01	16.8	74	Perez-Bravo 1995
DQB1*03:01	20.9	74	Perez-Bravo 1995
DQB1*03:02	25	74	Perez-Bravo 1995
DQB1*03:03	0.7	74	Perez-Bravo 1995
DQB1*04:02	0.7	74	Perez-Bravo 1995
DQB1*05:01	20.3	74	Perez-Bravo 1995
DQB1*05:02	4.7	74	Perez-Bravo 1995
DQB1*05:03	1.4	74	Perez-Bravo 1995
DQB1*06:02	9.5	74	Perez-Bravo 1995
DQA1*01:01	31	124	Pérez-Bravo 1999
DQA1*02:01	10.5	124	Pérez-Bravo 1999
DQA1*03:01	25.8	124	Pérez-Bravo 1999
DQA1*04:01	15.7	124	Pérez-Bravo 1999
DQA1*05:01	16.9	124	Pérez-Bravo 1999
DQB1*02:01	12.5	124	Pérez-Bravo 1999
DQB1*03:01	25	124	Pérez-Bravo 1999
DQB1*03:02	24.2	124	Pérez-Bravo 1999
DQB1*03:03	2	124	Pérez-Bravo 1999
DQB1*04:02	2.8	124	Pérez-Bravo 1999
DQB1*05:01	15.7	124	Pérez-Bravo 1999
DQB1*05:02	4	124	Pérez-Bravo 1999
DQB1*05:03	0.8	124	Pérez-Bravo 1999
DQB1*06:01	1.6	124	Pérez-Bravo 1999
DQB1*06:02	11.3	124	Pérez-Bravo 1999
A*01:01	4.8	104	Rey 2013
A*02:01	20.2	104	Rey 2013
A*02:02	0.5	104	Rey 2013
A*02:05	1	104	Rey 2013
A*03:01	7.7	104	Rey 2013
A*10:10	0.5	104	Rey 2013
A*11:01	1.4	104	Rey 2013
A*23:01	0.5	104	Rey 2013
A*24:02	2.9	104	Rey 2013
A*25:01	0.5	104	Rey 2013
A*26:01	0.5	104	Rey 2013
A*29:01	2.9	104	Rey 2013
A*29:02	0	104	Rey 2013
A*30:02	0.5	104	Rey 2013
A*31:01	5.8	104	Rey 2013
A*32:01	1	104	Rey 2013
A*33:01	2.9	104	Rey 2013
A*68:01	32.2	104	Rey 2013
A*68:16	1.4	104	Rey 2013
A*68:23	0.5	104	Rey 2013
A*80:01	0.5	104	Rey 2013
B*07:02	3.9	104	Rey 2013
B*08:01	4.8	104	Rey 2013
B*14:01	0.5	104	Rey 2013
B*14:02	1.9	104	Rey 2013
B*15:01	2.9	104	Rey 2013
B*15:03	0.5	104	Rey 2013
B*15:08	0.5	104	Rey 2013
B*18:01	0	104	Rey 2013
B*27:05	1.9	104	Rey 2013
B*35:01	3.9	104	Rey 2013
B*35:03	0.5	104	Rey 2013
B*35:04	4.3	104	Rey 2013
B*35:20	1.4	104	Rey 2013
B*38:01	1.4	104	Rey 2013
B*39:01	4.8	104	Rey 2013
B*39:03	1.9	104	Rey 2013
B*39:06	1.9	104	Rey 2013
B*39:09	13.9	104	Rey 2013
B*39:14	0.5	104	Rey 2013
B*40:02	0.5	104	Rey 2013
B*40:09	0.5	104	Rey 2013
B*44:02	1	104	Rey 2013
B*44:03	1.4	104	Rey 2013
B*48:01	1	104	Rey 2013
B*50:01	0.5	104	Rey 2013
B*51:01	5.8	104	Rey 2013
B*51:02	0.5	104	Rey 2013
B*52:01	0.5	104	Rey 2013
B*57:01	1.9	104	Rey 2013
B*57:03	1.9	104	Rey 2013
B*58:01	1.9	104	Rey 2013
B*78:02	0.5	104	Rey 2013
DQB1*02:01	9.1	104	Rey 2013
DQB1*03:01	33.2	104	Rey 2013
DQB1*03:02	28.4	104	Rey 2013
DQB1*03:03	8.2	104	Rey 2013
DQB1*04:02	10.1	104	Rey 2013
DQB1*05:01	2.4	104	Rey 2013
DQB1*05:03	0.5	104	Rey 2013
DQB1*06:02	4.8	104	Rey 2013
DQB1*06:03	0.5	104	Rey 2013
DQB1*06:04	0.5	104	Rey 2013
DQB1*06:09	2.4	104	Rey 2013
DRB1*01:01	1.4	104	Rey 2013
DRB1*01:03	0.5	104	Rey 2013
DRB1*03:01	5.8	104	Rey 2013
DRB1*03:02	0.5	104	Rey 2013
DRB1*04:03	31.7	104	Rey 2013
DRB1*04:04	1	104	Rey 2013
DRB1*04:07	2.9	104	Rey 2013
DRB1*07:01	9.6	104	Rey 2013
DRB1*08:02	9.6	104	Rey 2013
DRB1*09:01	1.4	104	Rey 2013
DRB1*10:01	0.5	104	Rey 2013
DRB1*11:01	3.9	104	Rey 2013
DRB1*11:02	0.5	104	Rey 2013
DRB1*11:03	1	104	Rey 2013
DRB1*11:04	1	104	Rey 2013
DRB1*13:01	0.5	104	Rey 2013
DRB1*13:02	2.4	104	Rey 2013
DRB1*14:01	0.5	104	Rey 2013
DRB1*14:02	14.9	104	Rey 2013
DRB1*14:06	0.5	104	Rey 2013
DRB1*15:01	3.9	104	Rey 2013
DRB1*16:02	6.3	104	Rey 2013
DRB1*01:01	2.33	920	Schäfer 2016
DRB1*01:02	2.58	920	Schäfer 2016
DRB1*01:03	0.83	920	Schäfer 2016
DRB1*01:08	0.05	920	Schäfer 2016
DRB1*01:17	0.12	920	Schäfer 2016
DRB1*01:18	0.01	920	Schäfer 2016
DRB1*01:20	0.02	920	Schäfer 2016
DRB1*01:21	0.03	920	Schäfer 2016
DRB1*01:24	0.01	920	Schäfer 2016
DRB1*01:29	0.01	920	Schäfer 2016
DRB1*01:34	0.03	920	Schäfer 2016
DRB1*01:36	0.02	920	Schäfer 2016
DRB1*01:38	0.06	920	Schäfer 2016
DRB1*01:39N	0.03	920	Schäfer 2016
DRB1*01:40N	0.04	920	Schäfer 2016
DRB1*01:41	0.11	920	Schäfer 2016
DRB1*01:43	0.29	920	Schäfer 2016
DRB1*01:44	0.05	920	Schäfer 2016
DRB1*01:45	0.11	920	Schäfer 2016
DRB1*01:46	0.24	920	Schäfer 2016
DRB1*01:47	0.15	920	Schäfer 2016
DRB1*01:49	0.03	920	Schäfer 2016
DRB1*01:50	0.48	920	Schäfer 2016
DRB1*01:52N	0.27	920	Schäfer 2016
DRB1*01:53	0.27	920	Schäfer 2016
DRB1*01:54	0.04	920	Schäfer 2016
DRB1*01:57	0.06	920	Schäfer 2016
DRB1*01:67	0.06	920	Schäfer 2016
DRB1*03:01	5.9	920	Schäfer 2016
DRB1*03:02	0.16	920	Schäfer 2016
DRB1*03:06	0.04	920	Schäfer 2016
DRB1*03:07	0.02	920	Schäfer 2016
DRB1*03:08	0.01	920	Schäfer 2016
DRB1*03:105	0.01	920	Schäfer 2016
DRB1*03:118	0.01	920	Schäfer 2016
DRB1*03:15	0.06	920	Schäfer 2016
DRB1*03:19	0.01	920	Schäfer 2016
DRB1*03:20	0.02	920	Schäfer 2016
DRB1*03:25	0.03	920	Schäfer 2016
DRB1*03:32	0.01	920	Schäfer 2016
DRB1*03:42	0.03	920	Schäfer 2016
DRB1*03:50	1.56	920	Schäfer 2016
DRB1*03:52	0.02	920	Schäfer 2016
DRB1*03:56	0.01	920	Schäfer 2016
DRB1*03:58	0.01	920	Schäfer 2016
DRB1*03:61	0.08	920	Schäfer 2016
DRB1*03:62	0.08	920	Schäfer 2016
DRB1*03:66	0.08	920	Schäfer 2016
DRB1*03:67N	0.03	920	Schäfer 2016
DRB1*03:68N	0.39	920	Schäfer 2016
DRB1*03:69	0.07	920	Schäfer 2016
DRB1*03:70	0.01	920	Schäfer 2016
DRB1*03:72	0.08	920	Schäfer 2016
DRB1*03:77	0.03	920	Schäfer 2016
DRB1*03:82	0.07	920	Schäfer 2016
DRB1*03:83	0.32	920	Schäfer 2016
DRB1*03:84	0.02	920	Schäfer 2016
DRB1*03:86	0.08	920	Schäfer 2016
DRB1*03:87	0.02	920	Schäfer 2016
DRB1*03:89	0.02	920	Schäfer 2016
DRB1*03:91	0.02	920	Schäfer 2016
DRB1*04:01	1.08	920	Schäfer 2016
DRB1*04:02	1.27	920	Schäfer 2016
DRB1*04:03	0.59	920	Schäfer 2016
DRB1*04:04	1.44	920	Schäfer 2016
DRB1*04:05	2.4	920	Schäfer 2016
DRB1*04:06	0.14	920	Schäfer 2016
DRB1*04:07	6.06	920	Schäfer 2016
DRB1*04:08	0.42	920	Schäfer 2016
DRB1*04:10	0.05	920	Schäfer 2016
DRB1*04:108	0.02	920	Schäfer 2016
DRB1*04:11	0.26	920	Schäfer 2016
DRB1*04:111	0.08	920	Schäfer 2016
DRB1*04:112	0.08	920	Schäfer 2016
DRB1*04:115	0.01	920	Schäfer 2016
DRB1*04:117	0.05	920	Schäfer 2016
DRB1*04:118	0.05	920	Schäfer 2016
DRB1*04:119N	0.08	920	Schäfer 2016
DRB1*04:120N	0.08	920	Schäfer 2016
DRB1*04:121	0.08	920	Schäfer 2016
DRB1*04:123	0.05	920	Schäfer 2016
DRB1*04:124	0.19	920	Schäfer 2016
DRB1*04:127	0.08	920	Schäfer 2016
DRB1*04:128	0.01	920	Schäfer 2016
DRB1*04:13	0.02	920	Schäfer 2016
DRB1*04:131	0.03	920	Schäfer 2016
DRB1*04:133	0.19	920	Schäfer 2016
DRB1*04:135	0.02	920	Schäfer 2016
DRB1*04:14	0.03	920	Schäfer 2016
DRB1*04:141	0.01	920	Schäfer 2016
DRB1*04:142N	0.01	920	Schäfer 2016
DRB1*04:143	0.02	920	Schäfer 2016
DRB1*04:149	0.01	920	Schäfer 2016
DRB1*04:15	0.01	920	Schäfer 2016
DRB1*04:157N	0.01	920	Schäfer 2016
DRB1*04:158N	0.01	920	Schäfer 2016
DRB1*04:159	0.01	920	Schäfer 2016
DRB1*04:161	0.01	920	Schäfer 2016
DRB1*04:163	0.01	920	Schäfer 2016
DRB1*04:17	0.03	920	Schäfer 2016
DRB1*04:170	0.01	920	Schäfer 2016
DRB1*04:179	0.05	920	Schäfer 2016
DRB1*04:20	0.01	920	Schäfer 2016
DRB1*04:23	0.72	920	Schäfer 2016
DRB1*04:36	0.03	920	Schäfer 2016
DRB1*04:37	0.08	920	Schäfer 2016
DRB1*04:41	0.01	920	Schäfer 2016
DRB1*04:42	0.12	920	Schäfer 2016
DRB1*04:52	0.38	920	Schäfer 2016
DRB1*04:56	0.1	920	Schäfer 2016
DRB1*04:59	0.03	920	Schäfer 2016
DRB1*04:60	0.02	920	Schäfer 2016
DRB1*04:68	0.03	920	Schäfer 2016
DRB1*04:75	0.02	920	Schäfer 2016
DRB1*04:88	0.03	920	Schäfer 2016
DRB1*04:90	0.03	920	Schäfer 2016
DRB1*04:92	2.25	920	Schäfer 2016
DRB1*04:97	0.03	920	Schäfer 2016
DRB1*04:98	0.04	920	Schäfer 2016
DRB1*07:01	9.7	920	Schäfer 2016
DRB1*07:09	0.02	920	Schäfer 2016
DRB1*07:11	0.04	920	Schäfer 2016
DRB1*07:14	0.03	920	Schäfer 2016
DRB1*07:18	0.03	920	Schäfer 2016
DRB1*07:22	0.04	920	Schäfer 2016
DRB1*07:23	0.01	920	Schäfer 2016
DRB1*07:25	0.25	920	Schäfer 2016
DRB1*07:26N	0.25	920	Schäfer 2016
DRB1*07:31	0.04	920	Schäfer 2016
DRB1*07:34	1.02	920	Schäfer 2016
DRB1*08:01	1.16	920	Schäfer 2016
DRB1*08:02	5.21	920	Schäfer 2016
DRB1*08:03	0.05	920	Schäfer 2016
DRB1*08:04	0.38	920	Schäfer 2016
DRB1*08:06	0.05	920	Schäfer 2016
DRB1*08:07	0.22	920	Schäfer 2016
DRB1*08:13	0.03	920	Schäfer 2016
DRB1*08:24	0.02	920	Schäfer 2016
DRB1*08:39	0.29	920	Schäfer 2016
DRB1*08:42	0.3	920	Schäfer 2016
DRB1*08:43	0.02	920	Schäfer 2016
DRB1*08:52	0.03	920	Schäfer 2016
DRB1*08:57	0.02	920	Schäfer 2016
DRB1*09:01	1.89	920	Schäfer 2016
DRB1*09:05	0.02	920	Schäfer 2016
DRB1*09:06	0.05	920	Schäfer 2016
DRB1*09:07	0.02	920	Schäfer 2016
DRB1*09:09	0.14	920	Schäfer 2016
DRB1*09:11	0.01	920	Schäfer 2016
DRB1*09:13	0.06	920	Schäfer 2016
DRB1*09:14	0.03	920	Schäfer 2016
DRB1*09:15	0.01	920	Schäfer 2016
DRB1*09:16	0.06	920	Schäfer 2016
DRB1*09:17	0.06	920	Schäfer 2016
DRB1*09:18	0.11	920	Schäfer 2016
DRB1*09:19	0.11	920	Schäfer 2016
DRB1*09:20	0.02	920	Schäfer 2016
DRB1*09:21	0.28	920	Schäfer 2016
DRB1*09:24	0.02	920	Schäfer 2016
DRB1*10:01	0.89	920	Schäfer 2016
DRB1*10:04	0.02	920	Schäfer 2016
DRB1*10:06	0.07	920	Schäfer 2016
DRB1*11:01	3.24	920	Schäfer 2016
DRB1*11:02	0.49	920	Schäfer 2016
DRB1*11:03	0.37	920	Schäfer 2016
DRB1*11:04	3.3	920	Schäfer 2016
DRB1*11:08	0.02	920	Schäfer 2016
DRB1*11:100	0.46	920	Schäfer 2016
DRB1*11:102	0.02	920	Schäfer 2016
DRB1*11:110	0.01	920	Schäfer 2016
DRB1*11:111	0.03	920	Schäfer 2016
DRB1*11:112	0.11	920	Schäfer 2016
DRB1*11:113	0.01	920	Schäfer 2016
DRB1*11:117	0.28	920	Schäfer 2016
DRB1*11:120	0.01	920	Schäfer 2016
DRB1*11:121	0.07	920	Schäfer 2016
DRB1*11:123	0.06	920	Schäfer 2016
DRB1*11:128	0.14	920	Schäfer 2016
DRB1*11:133	0.15	920	Schäfer 2016
DRB1*11:134	0.16	920	Schäfer 2016
DRB1*11:135	0.01	920	Schäfer 2016
DRB1*11:140	0.04	920	Schäfer 2016
DRB1*11:141	0.04	920	Schäfer 2016
DRB1*11:142	0.01	920	Schäfer 2016
DRB1*11:144	0.02	920	Schäfer 2016
DRB1*11:146	0.05	920	Schäfer 2016
DRB1*11:147	0.01	920	Schäfer 2016
DRB1*11:15	0.08	920	Schäfer 2016
DRB1*11:150	0.01	920	Schäfer 2016
DRB1*11:167	0.02	920	Schäfer 2016
DRB1*11:19	0.04	920	Schäfer 2016
DRB1*11:23	0.01	920	Schäfer 2016
DRB1*11:26	0.03	920	Schäfer 2016
DRB1*11:27	0.01	920	Schäfer 2016
DRB1*11:28	0.04	920	Schäfer 2016
DRB1*11:29	0.01	920	Schäfer 2016
DRB1*11:30	0.02	920	Schäfer 2016
DRB1*11:34	0.06	920	Schäfer 2016
DRB1*11:41	0.02	920	Schäfer 2016
DRB1*11:42	0.01	920	Schäfer 2016
DRB1*11:46	0.01	920	Schäfer 2016
DRB1*11:55	0.03	920	Schäfer 2016
DRB1*11:56	0.01	920	Schäfer 2016
DRB1*11:58	0.01	920	Schäfer 2016
DRB1*11:62	0.03	920	Schäfer 2016
DRB1*11:84	0.01	920	Schäfer 2016
DRB1*11:87	0.01	920	Schäfer 2016
DRB1*11:90	0.01	920	Schäfer 2016
DRB1*11:95	0.15	920	Schäfer 2016
DRB1*11:97	0.79	920	Schäfer 2016
DRB1*11:98	0.07	920	Schäfer 2016
DRB1*12:01	0.24	920	Schäfer 2016
DRB1*12:02	0.08	920	Schäfer 2016
DRB1*12:03	0.01	920	Schäfer 2016
DRB1*12:06	0.24	920	Schäfer 2016
DRB1*12:09	0.01	920	Schäfer 2016
DRB1*12:10	0.24	920	Schäfer 2016
DRB1*12:12	0.01	920	Schäfer 2016
DRB1*12:17	0.22	920	Schäfer 2016
DRB1*12:28	0.02	920	Schäfer 2016
DRB1*12:29	0.02	920	Schäfer 2016
DRB1*12:30	0.02	920	Schäfer 2016
DRB1*12:32	0.03	920	Schäfer 2016
DRB1*12:36	0.04	920	Schäfer 2016
DRB1*12:53	0.01	920	Schäfer 2016
DRB1*13:01	1.77	920	Schäfer 2016
DRB1*13:02	2.46	920	Schäfer 2016
DRB1*13:03	1.03	920	Schäfer 2016
DRB1*13:05	0.3	920	Schäfer 2016
DRB1*13:103	0.04	920	Schäfer 2016
DRB1*13:104	0.05	920	Schäfer 2016
DRB1*13:105	0.39	920	Schäfer 2016
DRB1*13:109	0.07	920	Schäfer 2016
DRB1*13:11	0.07	920	Schäfer 2016
DRB1*13:112	0.39	920	Schäfer 2016
DRB1*13:115	0.05	920	Schäfer 2016
DRB1*13:117	0.41	920	Schäfer 2016
DRB1*13:121	0.09	920	Schäfer 2016
DRB1*13:123	0.08	920	Schäfer 2016
DRB1*13:125	0.07	920	Schäfer 2016
DRB1*13:126	0.08	920	Schäfer 2016
DRB1*13:128	0.38	920	Schäfer 2016
DRB1*13:129	0.01	920	Schäfer 2016
DRB1*13:130	0.07	920	Schäfer 2016
DRB1*13:138	0.11	920	Schäfer 2016
DRB1*13:14	0.01	920	Schäfer 2016
DRB1*13:142N	0.27	920	Schäfer 2016
DRB1*13:143	0.05	920	Schäfer 2016
DRB1*13:145	0.01	920	Schäfer 2016
DRB1*13:147	0.02	920	Schäfer 2016
DRB1*13:148	0.04	920	Schäfer 2016
DRB1*13:153	0.04	920	Schäfer 2016
DRB1*13:190	0.13	920	Schäfer 2016
DRB1*13:20	0.01	920	Schäfer 2016
DRB1*13:26	0.04	920	Schäfer 2016
DRB1*13:29	0.01	920	Schäfer 2016
DRB1*13:36	0.01	920	Schäfer 2016
DRB1*13:40	0.01	920	Schäfer 2016
DRB1*13:44	0.01	920	Schäfer 2016
DRB1*13:50	0.03	920	Schäfer 2016
DRB1*13:51	0.01	920	Schäfer 2016
DRB1*13:52	0.01	920	Schäfer 2016
DRB1*13:63	0.01	920	Schäfer 2016
DRB1*13:67	0.04	920	Schäfer 2016
DRB1*13:69	0.01	920	Schäfer 2016
DRB1*13:79	0.01	920	Schäfer 2016
DRB1*13:80	0.01	920	Schäfer 2016
DRB1*13:97	0.01	920	Schäfer 2016
DRB1*13:98	0.01	920	Schäfer 2016
DRB1*14:01	0.67	920	Schäfer 2016
DRB1*14:02	3.79	920	Schäfer 2016
DRB1*14:04	0.05	920	Schäfer 2016
DRB1*14:05	0.05	920	Schäfer 2016
DRB1*14:06	0.22	920	Schäfer 2016
DRB1*14:08	0.01	920	Schäfer 2016
DRB1*14:09	0.05	920	Schäfer 2016
DRB1*14:106	0.03	920	Schäfer 2016
DRB1*14:113	0.16	920	Schäfer 2016
DRB1*14:114	0.16	920	Schäfer 2016
DRB1*14:122	0.01	920	Schäfer 2016
DRB1*14:125	0.14	920	Schäfer 2016
DRB1*14:13	0.05	920	Schäfer 2016
DRB1*14:140	0.02	920	Schäfer 2016
DRB1*14:142	0.02	920	Schäfer 2016
DRB1*14:159	0.04	920	Schäfer 2016
DRB1*14:19	0.05	920	Schäfer 2016
DRB1*14:30	0.01	920	Schäfer 2016
DRB1*14:33	0.01	920	Schäfer 2016
DRB1*14:35	0.01	920	Schäfer 2016
DRB1*14:46	0.03	920	Schäfer 2016
DRB1*14:48	0.11	920	Schäfer 2016
DRB1*14:51	0.14	920	Schäfer 2016
DRB1*14:54	0.67	920	Schäfer 2016
DRB1*14:62	0.03	920	Schäfer 2016
DRB1*14:86	0.03	920	Schäfer 2016
DRB1*14:94	0.08	920	Schäfer 2016
DRB1*14:97	0.01	920	Schäfer 2016
DRB1*15:01	4.54	920	Schäfer 2016
DRB1*15:02	1.09	920	Schäfer 2016
DRB1*15:03	0.27	920	Schäfer 2016
DRB1*15:05	0.08	920	Schäfer 2016
DRB1*15:07	0.07	920	Schäfer 2016
DRB1*15:09	0.04	920	Schäfer 2016
DRB1*15:20	0.11	920	Schäfer 2016
DRB1*15:25	0.01	920	Schäfer 2016
DRB1*15:31	0.03	920	Schäfer 2016
DRB1*15:32	0.01	920	Schäfer 2016
DRB1*15:35	0.03	920	Schäfer 2016
DRB1*15:37	0.01	920	Schäfer 2016
DRB1*15:41	0.01	920	Schäfer 2016
DRB1*15:43	0.01	920	Schäfer 2016
DRB1*15:55	0.16	920	Schäfer 2016
DRB1*15:59	0.05	920	Schäfer 2016
DRB1*15:61	0.04	920	Schäfer 2016
DRB1*15:62	0.16	920	Schäfer 2016
DRB1*15:64	0.16	920	Schäfer 2016
DRB1*15:65	0.02	920	Schäfer 2016
DRB1*15:67	0.04	920	Schäfer 2016
DRB1*15:69	0.03	920	Schäfer 2016
DRB1*15:70	0.01	920	Schäfer 2016
DRB1*15:71	0.03	920	Schäfer 2016
DRB1*15:72	0.16	920	Schäfer 2016
DRB1*15:74	0.22	920	Schäfer 2016
DRB1*15:75	0.22	920	Schäfer 2016
DRB1*15:78	0.03	920	Schäfer 2016
DRB1*15:79	0.22	920	Schäfer 2016
DRB1*15:80N	0.16	920	Schäfer 2016
DRB1*15:81	0.16	920	Schäfer 2016
DRB1*15:82	0.01	920	Schäfer 2016
DRB1*15:83	0.01	920	Schäfer 2016
DRB1*15:85	0.06	920	Schäfer 2016
DRB1*15:86	0.06	920	Schäfer 2016
DRB1*15:87	0.01	920	Schäfer 2016
DRB1*15:89	0.01	920	Schäfer 2016
DRB1*15:90	0.06	920	Schäfer 2016
DRB1*15:91	0.07	920	Schäfer 2016
DRB1*15:97	0.06	920	Schäfer 2016
DRB1*15:98	0.06	920	Schäfer 2016
DRB1*16:01	1.11	920	Schäfer 2016
DRB1*16:02	2.75	920	Schäfer 2016
DRB1*16:03	0.05	920	Schäfer 2016
DRB1*16:05	0.07	920	Schäfer 2016
DRB1*16:08	0.08	920	Schäfer 2016
DRB1*16:12	0.05	920	Schäfer 2016
DRB1*16:17	0.02	920	Schäfer 2016
DRB1*16:19	0.14	920	Schäfer 2016
DRB1*16:20	0.15	920	Schäfer 2016
DRB1*16:21N	0.12	920	Schäfer 2016
DRB1*16:22	0.03	920	Schäfer 2016
A*01:01	5.66	70	Turner 2005 (AFNDB)
A*02:01	16.33	70	Turner 2005 (AFNDB)
A*02:06	0.5	70	Turner 2005 (AFNDB)
A*02:11	1	70	Turner 2005 (AFNDB)
A*02:22	0.5	70	Turner 2005 (AFNDB)
A*03:01	6.72	70	Turner 2005 (AFNDB)
A*11:01	1	70	Turner 2005 (AFNDB)
A*23:01	1.51	70	Turner 2005 (AFNDB)
A*24:02	8.34	70	Turner 2005 (AFNDB)
A*24:03	1.51	70	Turner 2005 (AFNDB)
A*25:01	1.51	70	Turner 2005 (AFNDB)
A*26:01	3.04	70	Turner 2005 (AFNDB)
A*26:08	0.5	70	Turner 2005 (AFNDB)
A*29:02	5.13	70	Turner 2005 (AFNDB)
A*30:01	0.5	70	Turner 2005 (AFNDB)
A*30:02	3.04	70	Turner 2005 (AFNDB)
A*30:04	0.5	70	Turner 2005 (AFNDB)
A*31:01	1.51	70	Turner 2005 (AFNDB)
A*32:01	0.5	70	Turner 2005 (AFNDB)
A*33:01	0.5	70	Turner 2005 (AFNDB)
A*66:01	0.5	70	Turner 2005 (AFNDB)
A*68:01	2.02	70	Turner 2005 (AFNDB)
A*68:01:01	0.5	70	Turner 2005 (AFNDB)
A*68:01:02	5.13	70	Turner 2005 (AFNDB)
A*68:02	1	70	Turner 2005 (AFNDB)
A*68:16	0.5	70	Turner 2005 (AFNDB)
A*68:17	0.5	70	Turner 2005 (AFNDB)
A*68:23	1	70	Turner 2005 (AFNDB)
B*07:02	6.19	70	Turner 2005 (AFNDB)
B*07:05	0.5	70	Turner 2005 (AFNDB)
B*08:01	2.02	70	Turner 2005 (AFNDB)
B*13:02	0.5	70	Turner 2005 (AFNDB)
B*14:02	3.56	70	Turner 2005 (AFNDB)
B*15:01	1	70	Turner 2005 (AFNDB)
B*15:03	0.5	70	Turner 2005 (AFNDB)
B*18:01	3.56	70	Turner 2005 (AFNDB)
B*27:05	1.51	70	Turner 2005 (AFNDB)
B*35:01	1.51	70	Turner 2005 (AFNDB)
B*35:02	1	70	Turner 2005 (AFNDB)
B*35:08	1.51	70	Turner 2005 (AFNDB)
B*35:09	1.51	70	Turner 2005 (AFNDB)
B*35:12	0.5	70	Turner 2005 (AFNDB)
B*38:01	1.51	70	Turner 2005 (AFNDB)
B*39:06	1	70	Turner 2005 (AFNDB)
B*39:09	5.13	70	Turner 2005 (AFNDB)
B*39:10	0.5	70	Turner 2005 (AFNDB)
B*39:14	0.5	70	Turner 2005 (AFNDB)
B*40:01	1	70	Turner 2005 (AFNDB)
B*40:02	4.08	70	Turner 2005 (AFNDB)
B*41:02	0.5	70	Turner 2005 (AFNDB)
B*44:02	3.04	70	Turner 2005 (AFNDB)
B*44:03	3.56	70	Turner 2005 (AFNDB)
B*45:01	1	70	Turner 2005 (AFNDB)
B*48:01	1.51	70	Turner 2005 (AFNDB)
B*49:01	2.02	70	Turner 2005 (AFNDB)
B*50:01	1.51	70	Turner 2005 (AFNDB)
B*51:01	3.56	70	Turner 2005 (AFNDB)
B*51:07	0.5	70	Turner 2005 (AFNDB)
B*52:01	1.51	70	Turner 2005 (AFNDB)
B*53:01	1	70	Turner 2005 (AFNDB)
B*56:01	0.5	70	Turner 2005 (AFNDB)
B*57:01	2.02	70	Turner 2005 (AFNDB)
B*57:03	0.5	70	Turner 2005 (AFNDB)
B*58:01	0.5	70	Turner 2005 (AFNDB)
B*81:01	0.5	70	Turner 2005 (AFNDB)
C*01:02	2.53	70	Turner 2005 (AFNDB)
C*02:02	2.53	70	Turner 2005 (AFNDB)
C*03:04	4.6	70	Turner 2005 (AFNDB)
C*04:01	11.68	70	Turner 2005 (AFNDB)
C*05:01	4.6	70	Turner 2005 (AFNDB)
C*06:02	5.13	70	Turner 2005 (AFNDB)
C*07:01	5.13	70	Turner 2005 (AFNDB)
C*07:02	13.97	70	Turner 2005 (AFNDB)
C*07:18	0.5	70	Turner 2005 (AFNDB)
C*08:01	1	70	Turner 2005 (AFNDB)
C*08:02	3.04	70	Turner 2005 (AFNDB)
C*08:03	0.5	70	Turner 2005 (AFNDB)
C*08:04	0.5	70	Turner 2005 (AFNDB)
C*12:02	1.51	70	Turner 2005 (AFNDB)
C*12:03	4.08	70	Turner 2005 (AFNDB)
C*14:02	0.5	70	Turner 2005 (AFNDB)
C*15:02	3.04	70	Turner 2005 (AFNDB)
C*16:01	2.53	70	Turner 2005 (AFNDB)
C*17:01	0.5	70	Turner 2005 (AFNDB)
C*17:03	0.5	70	Turner 2005 (AFNDB)
C*18:01	0.5	70	Turner 2005 (AFNDB)
DQB1*02:01	4.6	70	Turner 2005 (AFNDB)
DQB1*02:02	3.56	70	Turner 2005 (AFNDB)
DQB1*03:01	18.76	70	Turner 2005 (AFNDB)
DQB1*03:02	15.14	70	Turner 2005 (AFNDB)
DQB1*03:03	2.02	70	Turner 2005 (AFNDB)
DQB1*04:02	5.66	70	Turner 2005 (AFNDB)
DQB1*05:01	5.66	70	Turner 2005 (AFNDB)
DQB1*05:02	1	70	Turner 2005 (AFNDB)
DQB1*05:03	2.02	70	Turner 2005 (AFNDB)
DQB1*06:01	1.51	70	Turner 2005 (AFNDB)
DQB1*06:02	6.72	70	Turner 2005 (AFNDB)
DQB1*06:03	3.04	70	Turner 2005 (AFNDB)
DQB1*06:04	1.51	70	Turner 2005 (AFNDB)
DRB1*01:01	1.51	70	Turner 2005 (AFNDB)
DRB1*01:02	3.04	70	Turner 2005 (AFNDB)
DRB1*03:01	5.13	70	Turner 2005 (AFNDB)
DRB1*04:02	1	70	Turner 2005 (AFNDB)
DRB1*04:03	0.5	70	Turner 2005 (AFNDB)
DRB1*04:04	2.53	70	Turner 2005 (AFNDB)
DRB1*04:05	0.5	70	Turner 2005 (AFNDB)
DRB1*04:07	9.44	70	Turner 2005 (AFNDB)
DRB1*07:01	5.13	70	Turner 2005 (AFNDB)
DRB1*08:01	1	70	Turner 2005 (AFNDB)
DRB1*08:02	4.6	70	Turner 2005 (AFNDB)
DRB1*09:01	0.5	70	Turner 2005 (AFNDB)
DRB1*10:01	1	70	Turner 2005 (AFNDB)
DRB1*11:01	4.08	70	Turner 2005 (AFNDB)
DRB1*11:02	1.51	70	Turner 2005 (AFNDB)
DRB1*11:03	1.51	70	Turner 2005 (AFNDB)
DRB1*11:04	2.02	70	Turner 2005 (AFNDB)
DRB1*12:01	1	70	Turner 2005 (AFNDB)
DRB1*13:01	3.04	70	Turner 2005 (AFNDB)
DRB1*13:02	2.02	70	Turner 2005 (AFNDB)
DRB1*13:03	0.5	70	Turner 2005 (AFNDB)
DRB1*14:01	2.02	70	Turner 2005 (AFNDB)
DRB1*14:02	2.53	70	Turner 2005 (AFNDB)
DRB1*14:06	0.5	70	Turner 2005 (AFNDB)
DRB1*15:01	6.72	70	Turner 2005 (AFNDB)
DRB1*15:02	1.51	70	Turner 2005 (AFNDB)
DRB1*16:01	0.5	70	Turner 2005 (AFNDB)
DRB1*16:02	2.53	70	Turner 2005 (AFNDB)

## Sheet: Colombia
Table S4: Allele frequencies reported in the studies analyzed, by country. (Colombia)
This dataset presents the reported allele frequencies in all the studies considered. The data is organized in different tabs by country.
Reported Alleles	Frequency (%)	Sample size (N)	References
DPB1*01:01	0	50	Briceno 1996
DPB1*04:02	27	50	Briceno 1996
DPB1*13:01	0	50	Briceno 1996
DPB1*14:01	73	50	Briceno 1996
DPB1*01:01	0	50	Briceno 1996
DPB1*04:02	36	50	Briceno 1996
DPB1*13:01	0	50	Briceno 1996
DPB1*14:01	64	50	Briceno 1996
DPB1*01:01	1.8	54	Briceno 1996
DPB1*04:02	40.7	54	Briceno 1996
DPB1*13:01	0	54	Briceno 1996
DPB1*14:01	57.5	54	Briceno 1996
A*01:01	6.08	1463	Páez-Gutiérrez 2019
A*01:02	0.27	1463	Páez-Gutiérrez 2019
A*02:01	16.13	1463	Páez-Gutiérrez 2019
A*02:02	0.41	1463	Páez-Gutiérrez 2019
A*02:04	0.1	1463	Páez-Gutiérrez 2019
A*02:05	1.67	1463	Páez-Gutiérrez 2019
A*02:06	0.07	1463	Páez-Gutiérrez 2019
A*02:07	0.03	1463	Páez-Gutiérrez 2019
A*02:11	0.51	1463	Páez-Gutiérrez 2019
A*02:13	1.98	1463	Páez-Gutiérrez 2019
A*02:17	0.41	1463	Páez-Gutiérrez 2019
A*02:22	3.21	1463	Páez-Gutiérrez 2019
A*02:45	0.03	1463	Páez-Gutiérrez 2019
A*03:01	6.12	1463	Páez-Gutiérrez 2019
A*03:02	0.38	1463	Páez-Gutiérrez 2019
A*11:01	4.27	1463	Páez-Gutiérrez 2019
A*11:12	0.03	1463	Páez-Gutiérrez 2019
A*23:01	3.28	1463	Páez-Gutiérrez 2019
A*24:02	20.81	1463	Páez-Gutiérrez 2019
A*24:03	1.47	1463	Páez-Gutiérrez 2019
A*24:14	1.33	1463	Páez-Gutiérrez 2019
A*24:142	0.03	1463	Páez-Gutiérrez 2019
A*24:15	0.07	1463	Páez-Gutiérrez 2019
A*24:53	0.03	1463	Páez-Gutiérrez 2019
A*24:95	0.03	1463	Páez-Gutiérrez 2019
A*25:01	0.89	1463	Páez-Gutiérrez 2019
A*26:01	2.05	1463	Páez-Gutiérrez 2019
A*26:17	0.03	1463	Páez-Gutiérrez 2019
A*29:01	0.17	1463	Páez-Gutiérrez 2019
A*29:02	4.55	1463	Páez-Gutiérrez 2019
A*29:10	0.03	1463	Páez-Gutiérrez 2019
A*30:01	1.78	1463	Páez-Gutiérrez 2019
A*30:02	2.43	1463	Páez-Gutiérrez 2019
A*30:04	0.27	1463	Páez-Gutiérrez 2019
A*31:01	3.96	1463	Páez-Gutiérrez 2019
A*31:02	0.1	1463	Páez-Gutiérrez 2019
A*31:04	0.03	1463	Páez-Gutiérrez 2019
A*31:15	0.07	1463	Páez-Gutiérrez 2019
A*32:01	2.39	1463	Páez-Gutiérrez 2019
A*33:01	1.67	1463	Páez-Gutiérrez 2019
A*33:03	1.13	1463	Páez-Gutiérrez 2019
A*34:02	0.27	1463	Páez-Gutiérrez 2019
A*36:01	0.07	1463	Páez-Gutiérrez 2019
A*66:01	0.41	1463	Páez-Gutiérrez 2019
A*66:02	0.21	1463	Páez-Gutiérrez 2019
A*66:03	0.03	1463	Páez-Gutiérrez 2019
A*68:01	5.19	1463	Páez-Gutiérrez 2019
A*68:02	2.43	1463	Páez-Gutiérrez 2019
A*69:01	0.38	1463	Páez-Gutiérrez 2019
A*74:01	0.58	1463	Páez-Gutiérrez 2019
A*80:01	0.07	1463	Páez-Gutiérrez 2019
B*07:02	4.99	1463	Páez-Gutiérrez 2019
B*07:05	0.38	1463	Páez-Gutiérrez 2019
B*07:26	0.03	1463	Páez-Gutiérrez 2019
B*08:01	3.18	1463	Páez-Gutiérrez 2019
B*13:02	0.92	1463	Páez-Gutiérrez 2019
B*14:01	0.89	1463	Páez-Gutiérrez 2019
B*14:02	4	1463	Páez-Gutiérrez 2019
B*14:03	0.03	1463	Páez-Gutiérrez 2019
B*15:01	1.81	1463	Páez-Gutiérrez 2019
B*15:03	1.03	1463	Páez-Gutiérrez 2019
B*15:04	0.1	1463	Páez-Gutiérrez 2019
B*15:05	0.21	1463	Páez-Gutiérrez 2019
B*15:07	0.07	1463	Páez-Gutiérrez 2019
B*15:08	0.03	1463	Páez-Gutiérrez 2019
B*15:09	0.14	1463	Páez-Gutiérrez 2019
B*15:10	0.65	1463	Páez-Gutiérrez 2019
B*15:16	0.1	1463	Páez-Gutiérrez 2019
B*15:17	0.55	1463	Páez-Gutiérrez 2019
B*15:18	0.1	1463	Páez-Gutiérrez 2019
B*15:20	0.07	1463	Páez-Gutiérrez 2019
B*15:40	0.03	1463	Páez-Gutiérrez 2019
B*18:01	3.45	1463	Páez-Gutiérrez 2019
B*18:03	0.03	1463	Páez-Gutiérrez 2019
B*18:12	0.03	1463	Páez-Gutiérrez 2019
B*27:02	0.24	1463	Páez-Gutiérrez 2019
B*27:03	0.03	1463	Páez-Gutiérrez 2019
B*27:05	1.06	1463	Páez-Gutiérrez 2019
B*27:07	0.03	1463	Páez-Gutiérrez 2019
B*35:01	4.51	1463	Páez-Gutiérrez 2019
B*35:02	0.96	1463	Páez-Gutiérrez 2019
B*35:03	1.2	1463	Páez-Gutiérrez 2019
B*35:04	0.41	1463	Páez-Gutiérrez 2019
B*35:05	0.55	1463	Páez-Gutiérrez 2019
B*35:08	0.72	1463	Páez-Gutiérrez 2019
B*35:10	0.21	1463	Páez-Gutiérrez 2019
B*35:11	0.03	1463	Páez-Gutiérrez 2019
B*35:117	0.03	1463	Páez-Gutiérrez 2019
B*35:12	2.84	1463	Páez-Gutiérrez 2019
B*35:20	0.62	1463	Páez-Gutiérrez 2019
B*35:21	0.03	1463	Páez-Gutiérrez 2019
B*35:30	0.96	1463	Páez-Gutiérrez 2019
B*35:31	0.85	1463	Páez-Gutiérrez 2019
B*35:43	8.65	1463	Páez-Gutiérrez 2019
B*35:44	0.07	1463	Páez-Gutiérrez 2019
B*35:49	0.31	1463	Páez-Gutiérrez 2019
B*35:68	0.07	1463	Páez-Gutiérrez 2019
B*37:01	0.41	1463	Páez-Gutiérrez 2019
B*38:01	2.29	1463	Páez-Gutiérrez 2019
B*39:01	0.24	1463	Páez-Gutiérrez 2019
B*39:02	0.03	1463	Páez-Gutiérrez 2019
B*39:05	2.87	1463	Páez-Gutiérrez 2019
B*39:06	0.41	1463	Páez-Gutiérrez 2019
B*39:08	0.41	1463	Páez-Gutiérrez 2019
B*39:09	0.03	1463	Páez-Gutiérrez 2019
B*39:10	0.07	1463	Páez-Gutiérrez 2019
B*39:11	0.82	1463	Páez-Gutiérrez 2019
B*39:19	0.14	1463	Páez-Gutiérrez 2019
B*39:24	0.07	1463	Páez-Gutiérrez 2019
B*40:01	0.99	1463	Páez-Gutiérrez 2019
B*40:02	8.44	1463	Páez-Gutiérrez 2019
B*40:03	0.03	1463	Páez-Gutiérrez 2019
B*40:04	0.65	1463	Páez-Gutiérrez 2019
B*40:06	0.14	1463	Páez-Gutiérrez 2019
B*40:11	0.1	1463	Páez-Gutiérrez 2019
B*41:01	0.68	1463	Páez-Gutiérrez 2019
B*41:02	0.38	1463	Páez-Gutiérrez 2019
B*42:01	0.55	1463	Páez-Gutiérrez 2019
B*42:02	0.14	1463	Páez-Gutiérrez 2019
B*44:02	3.9	1463	Páez-Gutiérrez 2019
B*44:03	5.6	1463	Páez-Gutiérrez 2019
B*44:04	0.1	1463	Páez-Gutiérrez 2019
B*44:05	0.14	1463	Páez-Gutiérrez 2019
B*45:01	1.44	1463	Páez-Gutiérrez 2019
B*47:01	0.03	1463	Páez-Gutiérrez 2019
B*48:01	1.47	1463	Páez-Gutiérrez 2019
B*48:02	0.24	1463	Páez-Gutiérrez 2019
B*49:01	2.8	1463	Páez-Gutiérrez 2019
B*50:01	1.88	1463	Páez-Gutiérrez 2019
B*50:02	0.07	1463	Páez-Gutiérrez 2019
B*51:01	5.64	1463	Páez-Gutiérrez 2019
B*51:07	0.07	1463	Páez-Gutiérrez 2019
B*51:08	0.41	1463	Páez-Gutiérrez 2019
B*51:10	0.55	1463	Páez-Gutiérrez 2019
B*51:29	0.03	1463	Páez-Gutiérrez 2019
B*52:01	1.47	1463	Páez-Gutiérrez 2019
B*53:01	1.95	1463	Páez-Gutiérrez 2019
B*55:01	0.72	1463	Páez-Gutiérrez 2019
B*55:11	0.03	1463	Páez-Gutiérrez 2019
B*56:01	0.1	1463	Páez-Gutiérrez 2019
B*57:01	1.3	1463	Páez-Gutiérrez 2019
B*57:02	0.07	1463	Páez-Gutiérrez 2019
B*57:03	0.48	1463	Páez-Gutiérrez 2019
B*57:04	0.03	1463	Páez-Gutiérrez 2019
B*58:01	1.67	1463	Páez-Gutiérrez 2019
B*58:02	0.55	1463	Páez-Gutiérrez 2019
B*73:01	0.07	1463	Páez-Gutiérrez 2019
B*78:01	0.03	1463	Páez-Gutiérrez 2019
B*81:01	0.07	1463	Páez-Gutiérrez 2019
C*01:02	11.38	1463	Páez-Gutiérrez 2019
C*01:10	0.44	1463	Páez-Gutiérrez 2019
C*02:02	3.76	1463	Páez-Gutiérrez 2019
C*03:02	0.41	1463	Páez-Gutiérrez 2019
C*03:03	1.78	1463	Páez-Gutiérrez 2019
C*03:04	8.17	1463	Páez-Gutiérrez 2019
C*03:05	3.83	1463	Páez-Gutiérrez 2019
C*03:06	0.07	1463	Páez-Gutiérrez 2019
C*03:296	0.03	1463	Páez-Gutiérrez 2019
C*04:01	14.9	1463	Páez-Gutiérrez 2019
C*04:04	0.03	1463	Páez-Gutiérrez 2019
C*05:01	5.06	1463	Páez-Gutiérrez 2019
C*05:04	0.24	1463	Páez-Gutiérrez 2019
C*06:02	5.13	1463	Páez-Gutiérrez 2019
C*07:01	8.92	1463	Páez-Gutiérrez 2019
C*07:02	9.67	1463	Páez-Gutiérrez 2019
C*07:04	0.44	1463	Páez-Gutiérrez 2019
C*07:172	0.03	1463	Páez-Gutiérrez 2019
C*08:01	1.26	1463	Páez-Gutiérrez 2019
C*08:02	4.92	1463	Páez-Gutiérrez 2019
C*08:03	0.24	1463	Páez-Gutiérrez 2019
C*08:04	0.17	1463	Páez-Gutiérrez 2019
C*08:08	0.03	1463	Páez-Gutiérrez 2019
C*08:162	0.03	1463	Páez-Gutiérrez 2019
C*12:02	0.85	1463	Páez-Gutiérrez 2019
C*12:03	4.55	1463	Páez-Gutiérrez 2019
C*14:02	0.92	1463	Páez-Gutiérrez 2019
C*15:02	4.24	1463	Páez-Gutiérrez 2019
C*15:04	0.03	1463	Páez-Gutiérrez 2019
C*15:05	0.58	1463	Páez-Gutiérrez 2019
C*15:76	0.03	1463	Páez-Gutiérrez 2019
C*16:01	5.13	1463	Páez-Gutiérrez 2019
C*16:02	0.68	1463	Páez-Gutiérrez 2019
C*16:04	0.21	1463	Páez-Gutiérrez 2019
C*17:01	1.54	1463	Páez-Gutiérrez 2019
C*18:01	0.27	1463	Páez-Gutiérrez 2019
DQB1*02:01	14.59	1463	Páez-Gutiérrez 2019
DQB1*03:01	19.07	1463	Páez-Gutiérrez 2019
DQB1*03:02	22.45	1463	Páez-Gutiérrez 2019
DQB1*03:03	2.22	1463	Páez-Gutiérrez 2019
DQB1*03:04	0.17	1463	Páez-Gutiérrez 2019
DQB1*03:05	0.1	1463	Páez-Gutiérrez 2019
DQB1*03:25	0.03	1463	Páez-Gutiérrez 2019
DQB1*04:02	10.87	1463	Páez-Gutiérrez 2019
DQB1*05:01	11.69	1463	Páez-Gutiérrez 2019
DQB1*05:02	0.96	1463	Páez-Gutiérrez 2019
DQB1*05:03	1.74	1463	Páez-Gutiérrez 2019
DQB1*05:04	0.03	1463	Páez-Gutiérrez 2019
DQB1*06:01	0.85	1463	Páez-Gutiérrez 2019
DQB1*06:02	7.07	1463	Páez-Gutiérrez 2019
DQB1*06:03	4.58	1463	Páez-Gutiérrez 2019
DQB1*06:04	2.36	1463	Páez-Gutiérrez 2019
DQB1*06:09	1.16	1463	Páez-Gutiérrez 2019
DQB1*06:13	0.03	1463	Páez-Gutiérrez 2019
DRB1*01:01	4.03	1463	Páez-Gutiérrez 2019
DRB1*01:02	3.93	1463	Páez-Gutiérrez 2019
DRB1*01:03	0.82	1463	Páez-Gutiérrez 2019
DRB1*03:01	5.54	1463	Páez-Gutiérrez 2019
DRB1*03:02	1.64	1463	Páez-Gutiérrez 2019
DRB1*04:01	1.16	1463	Páez-Gutiérrez 2019
DRB1*04:02	1.06	1463	Páez-Gutiérrez 2019
DRB1*04:03	1.4	1463	Páez-Gutiérrez 2019
DRB1*04:04	4.44	1463	Páez-Gutiérrez 2019
DRB1*04:05	2.94	1463	Páez-Gutiérrez 2019
DRB1*04:06	0.07	1463	Páez-Gutiérrez 2019
DRB1*04:07	12.27	1463	Páez-Gutiérrez 2019
DRB1*04:08	0.41	1463	Páez-Gutiérrez 2019
DRB1*04:10	0.34	1463	Páez-Gutiérrez 2019
DRB1*04:11	1.88	1463	Páez-Gutiérrez 2019
DRB1*04:17	0.03	1463	Páez-Gutiérrez 2019
DRB1*07:01	9.4	1463	Páez-Gutiérrez 2019
DRB1*07:11	0.07	1463	Páez-Gutiérrez 2019
DRB1*08:01	0.96	1463	Páez-Gutiérrez 2019
DRB1*08:02	6.46	1463	Páez-Gutiérrez 2019
DRB1*08:03	0.17	1463	Páez-Gutiérrez 2019
DRB1*08:04	1.03	1463	Páez-Gutiérrez 2019
DRB1*08:06	0.17	1463	Páez-Gutiérrez 2019
DRB1*08:07	0.07	1463	Páez-Gutiérrez 2019
DRB1*09:01	1.37	1463	Páez-Gutiérrez 2019
DRB1*10:01	1.78	1463	Páez-Gutiérrez 2019
DRB1*11:01	3.32	1463	Páez-Gutiérrez 2019
DRB1*11:02	0.92	1463	Páez-Gutiérrez 2019
DRB1*11:03	0.21	1463	Páez-Gutiérrez 2019
DRB1*11:04	1.98	1463	Páez-Gutiérrez 2019
DRB1*11:14	0.03	1463	Páez-Gutiérrez 2019
DRB1*12:01	1.13	1463	Páez-Gutiérrez 2019
DRB1*13:01	4.65	1463	Páez-Gutiérrez 2019
DRB1*13:02	3.86	1463	Páez-Gutiérrez 2019
DRB1*13:03	1.06	1463	Páez-Gutiérrez 2019
DRB1*13:04	0.38	1463	Páez-Gutiérrez 2019
DRB1*13:05	0.27	1463	Páez-Gutiérrez 2019
DRB1*13:40	0.03	1463	Páez-Gutiérrez 2019
DRB1*14:01	1.85	1463	Páez-Gutiérrez 2019
DRB1*14:02	3.83	1463	Páez-Gutiérrez 2019
DRB1*14:04	0.03	1463	Páez-Gutiérrez 2019
DRB1*14:06	0.14	1463	Páez-Gutiérrez 2019
DRB1*14:13	0.03	1463	Páez-Gutiérrez 2019
DRB1*14:17	0.03	1463	Páez-Gutiérrez 2019
DRB1*14:183	0.03	1463	Páez-Gutiérrez 2019
DRB1*14:27	0.03	1463	Páez-Gutiérrez 2019
DRB1*15:01	5.78	1463	Páez-Gutiérrez 2019
DRB1*15:02	0.85	1463	Páez-Gutiérrez 2019
DRB1*15:03	1.4	1463	Páez-Gutiérrez 2019
DRB1*16:01	0.44	1463	Páez-Gutiérrez 2019
DRB1*16:02	4.27	1463	Páez-Gutiérrez 2019
DQB1*02:01	13.7	274	Del Río-Ospina 2019
DQB1*03:01	20.1	274	Del Río-Ospina 2019
DQB1*03:02	22.6	274	Del Río-Ospina 2019
DQB1*03:03	1.5	274	Del Río-Ospina 2019
DQB1*04:02	10.2	274	Del Río-Ospina 2019
DQB1*05:01	11.3	274	Del Río-Ospina 2019
DQB1*05:02	1.8	274	Del Río-Ospina 2019
DQB1*05:03	1.6	274	Del Río-Ospina 2019
DQB1*06:01	0.9	274	Del Río-Ospina 2019
DQB1*06:02	6.8	274	Del Río-Ospina 2019
DQB1*06:03	5.5	274	Del Río-Ospina 2019
DQB1*06:04	1.5	274	Del Río-Ospina 2019
DQB1*06:09	2.6	274	Del Río-Ospina 2019
DRB1*01:01	3.5	274	Del Río-Ospina 2019
DRB1*01:02	3.6	274	Del Río-Ospina 2019
DRB1*01:03	1.5	274	Del Río-Ospina 2019
DRB1*03:01	5.7	274	Del Río-Ospina 2019
DRB1*03:02	1.1	274	Del Río-Ospina 2019
DRB1*04:01	0.2	274	Del Río-Ospina 2019
DRB1*04:02	1.6	274	Del Río-Ospina 2019
DRB1*04:03	1.6	274	Del Río-Ospina 2019
DRB1*04:04	3.6	274	Del Río-Ospina 2019
DRB1*04:05	3.4	274	Del Río-Ospina 2019
DRB1*04:06	0.2	274	Del Río-Ospina 2019
DRB1*04:07	13	274	Del Río-Ospina 2019
DRB1*04:08	0.4	274	Del Río-Ospina 2019
DRB1*04:10	0.4	274	Del Río-Ospina 2019
DRB1*04:11	1.8	274	Del Río-Ospina 2019
DRB1*07:01	7.8	274	Del Río-Ospina 2019
DRB1*07:11	0.4	274	Del Río-Ospina 2019
DRB1*08:01	0.9	274	Del Río-Ospina 2019
DRB1*08:02	5.1	274	Del Río-Ospina 2019
DRB1*08:03	0.2	274	Del Río-Ospina 2019
DRB1*08:04	1.1	274	Del Río-Ospina 2019
DRB1*08:06	0.2	274	Del Río-Ospina 2019
DRB1*08:07	0.7	274	Del Río-Ospina 2019
DRB1*09:01	0.9	274	Del Río-Ospina 2019
DRB1*10:01	1.8	274	Del Río-Ospina 2019
DRB1*11:01	2.6	274	Del Río-Ospina 2019
DRB1*11:02	1.1	274	Del Río-Ospina 2019
DRB1*11:04	2.6	274	Del Río-Ospina 2019
DRB1*11:14	0.2	274	Del Río-Ospina 2019
DRB1*12:01	0.9	274	Del Río-Ospina 2019
DRB1*13:01	5.3	274	Del Río-Ospina 2019
DRB1*13:02	4.2	274	Del Río-Ospina 2019
DRB1*13:03	0.9	274	Del Río-Ospina 2019
DRB1*13:04	0.4	274	Del Río-Ospina 2019
DRB1*13:05	0.7	274	Del Río-Ospina 2019
DRB1*14:01	1.5	274	Del Río-Ospina 2019
DRB1*14:02	3.8	274	Del Río-Ospina 2019
DRB1*14:04	0.2	274	Del Río-Ospina 2019
DRB1*14:06	0.2	274	Del Río-Ospina 2019
DRB1*15:01	6.9	274	Del Río-Ospina 2019
DRB1*15:02	0.9	274	Del Río-Ospina 2019
DRB1*15:03	0.5	274	Del Río-Ospina 2019
DRB1*16:01	1.1	274	Del Río-Ospina 2019
DRB1*16:02	5.3	274	Del Río-Ospina 2019
DQA1*01:01	4.5	55.5	Yunis 1994
DQA1*01:02	13.51	55.5	Yunis 1994
DQA1*01:03	0.9	55.5	Yunis 1994
DQA1*02:01	2.7	55.5	Yunis 1994
DQA1*03	45.04	55.5	Yunis 1994
DQA1*04:01	6.3	55.5	Yunis 1994
DQA1*05:01	27.02	55.5	Yunis 1994
DQA1*01:01	4.06	61.5	Yunis 1994
DQA1*01:02	4.87	61.5	Yunis 1994
DQA1*01:03	3.25	61.5	Yunis 1994
DQA1*02:01	3.25	61.5	Yunis 1994
DQA1*03	28.45	61.5	Yunis 1994
DQA1*04:01	42.27	61.5	Yunis 1994
DQA1*05:01	13.82	61.5	Yunis 1994

## Sheet: Ecuador
Table S4: Allele frequencies reported in the studies analyzed, by country. (Ecuador)
This dataset presents the reported allele frequencies in all the studies considered. The data is organized in different tabs by country.
Reported Alleles	Frequency (%)	Sample size (N)	References
A*01:01	4.76	63	Arnaiz-Villena 2018
A*02:01	25.4	63	Arnaiz-Villena 2018
A*02:05	0.79	63	Arnaiz-Villena 2018
A*02:11	2.38	63	Arnaiz-Villena 2018
A*02:12	0	63	Arnaiz-Villena 2018
A*02:13	0.79	63	Arnaiz-Villena 2018
A*02:20	0.79	63	Arnaiz-Villena 2018
A*03:01	7.94	63	Arnaiz-Villena 2018
A*03:02	0.79	63	Arnaiz-Villena 2018
A*11:01	4.76	63	Arnaiz-Villena 2018
A*11:04	0.79	63	Arnaiz-Villena 2018
A*23:01	2.38	63	Arnaiz-Villena 2018
A*24:02	11.9	63	Arnaiz-Villena 2018
A*24:03	1.59	63	Arnaiz-Villena 2018
A*24:04	0.79	63	Arnaiz-Villena 2018
A*24:06	0	63	Arnaiz-Villena 2018
A*24:25	0.79	63	Arnaiz-Villena 2018
A*25:01	0.79	63	Arnaiz-Villena 2018
A*26:01	1.59	63	Arnaiz-Villena 2018
A*26:08	0.79	63	Arnaiz-Villena 2018
A*29:01	0.79	63	Arnaiz-Villena 2018
A*29:02	3.97	63	Arnaiz-Villena 2018
A*30:01	1.59	63	Arnaiz-Villena 2018
A*30:02	0.79	63	Arnaiz-Villena 2018
A*31:01	2.38	63	Arnaiz-Villena 2018
A*31:12	0.79	63	Arnaiz-Villena 2018
A*32:01	3.17	63	Arnaiz-Villena 2018
A*33:01	3.17	63	Arnaiz-Villena 2018
A*33:03	0.79	63	Arnaiz-Villena 2018
A*66:01	0.79	63	Arnaiz-Villena 2018
A*68:01	6.35	63	Arnaiz-Villena 2018
A*68:02	3.97	63	Arnaiz-Villena 2018
A*68:06	0.79	63	Arnaiz-Villena 2018
A*80:01	0.79	63	Arnaiz-Villena 2018
DQA1*01:01	5.2	58	Begovich 2000
DQA1*01:02	37.9	58	Begovich 2000
DQA1*01:03	12.9	58	Begovich 2000
DQA1*02:01	10.3	58	Begovich 2000
DQA1*03	3.4	58	Begovich 2000
DQA1*04:01	9.5	58	Begovich 2000
DQA1*05:01	20.7	58	Begovich 2000
DQA1*06:01	0	58	Begovich 2000
DQB1*02	16.4	58	Begovich 2000
DQB1*03:01	17.2	58	Begovich 2000
DQB1*03:02	0.9	58	Begovich 2000
DQB1*03:03	0.9	58	Begovich 2000
DQB1*03:04	0	58	Begovich 2000
DQB1*03:05	0	58	Begovich 2000
DQB1*03:06	0	58	Begovich 2000
DQB1*03:07	0	58	Begovich 2000
DQB1*03:08	0	58	Begovich 2000
DQB1*04:01	0	58	Begovich 2000
DQB1*04:02	8.6	58	Begovich 2000
DQB1*05:01	5.2	58	Begovich 2000
DQB1*05:02	6.9	58	Begovich 2000
DQB1*05:03	0	58	Begovich 2000
DQB1*05:04	0	58	Begovich 2000
DQB1*06:02	23.3	58	Begovich 2000
DQB1*06:03	10.3	58	Begovich 2000
DQB1*06:09	10.3	58	Begovich 2000
DQB1*06:11	0	58	Begovich 2000
DPA1*01:03	20.7	58	Begovich 2001
DPA1*01:04	0.9	58	Begovich 2001
DPA1*02:01	43.1	58	Begovich 2001
DPA1*02:02	21.6	58	Begovich 2001
DPA1*03:01	13.8	58	Begovich 2001
DPA1*03:02	0	58	Begovich 2001
DPA1*04:01	0	58	Begovich 2001
DPB1*01:01	47.4	58	Begovich 2001
DPB1*02:01	14.7	58	Begovich 2001
DPB1*02:02	0	58	Begovich 2001
DPB1*03:01	0	58	Begovich 2001
DPB1*04:01	0.9	58	Begovich 2001
DPB1*04:02	15.5	58	Begovich 2001
DPB1*05:01	0	58	Begovich 2001
DPB1*06:01	0	58	Begovich 2001
DPB1*08:01	0	58	Begovich 2001
DPB1*09:01	0	58	Begovich 2001
DPB1*10:01	0	58	Begovich 2001
DPB1*11:01	0.9	58	Begovich 2001
DPB1*13:01	1.7	58	Begovich 2001
DPB1*14:01	6	58	Begovich 2001
DPB1*15:01	0.9	58	Begovich 2001
DPB1*16:01	0	58	Begovich 2001
DPB1*17:01	1.7	58	Begovich 2001
DPB1*18:01	2.6	58	Begovich 2001
DPB1*19:01	0	58	Begovich 2001
DPB1*20:01	0	58	Begovich 2001
DPB1*21:01	0	58	Begovich 2001
DPB1*22:01	0	58	Begovich 2001
DPB1*23:01	0	58	Begovich 2001
DPB1*24:01	0	58	Begovich 2001
DPB1*25:01	0	58	Begovich 2001
DPB1*26:01	0	58	Begovich 2001
DPB1*27:01	6.9	58	Begovich 2001
DPB1*28:01	0	58	Begovich 2001
DPB1*29:01	0	58	Begovich 2001
DPB1*30:01	0	58	Begovich 2001
DPB1*31:01	0	58	Begovich 2001
DPB1*32:01	0	58	Begovich 2001
DPB1*33:01	0	58	Begovich 2001
DPB1*34:01	0	58	Begovich 2001
DPB1*35:01	0	58	Begovich 2001
DPB1*36:01	0	58	Begovich 2001
DPB1*37:01	0	58	Begovich 2001
DPB1*38:01	0	58	Begovich 2001
DPB1*39:01	0	58	Begovich 2001
DPB1*40:01	0.9	58	Begovich 2001
DPB1*41:01	0	58	Begovich 2001
DPB1*44:01	0	58	Begovich 2001
DPB1*45:01	0	58	Begovich 2001
DPB1*46:01	0	58	Begovich 2001
DPB1*47:01	0	58	Begovich 2001
DPB1*48:01	0	58	Begovich 2001
DPB1*49:01	0	58	Begovich 2001
DPB1*50:01	0	58	Begovich 2001
DPB1*51:01	0	58	Begovich 2001
DPB1*52:01	0	58	Begovich 2001
DPB1*53:01	0	58	Begovich 2001
DPB1*54:01	0	58	Begovich 2001
DPB1*55:01	0	58	Begovich 2001
DPB1*56:01	0	58	Begovich 2001
DPB1*57:01	0	58	Begovich 2001
DPB1*58:01	0	58	Begovich 2001
DPB1*59:01	0	58	Begovich 2001
DPB1*60:01	0	58	Begovich 2001
DPB1*61:01N	0	58	Begovich 2001
DPB1*62:01	0	58	Begovich 2001
DPB1*63:01	0	58	Begovich 2001
DPB1*64:01N	0	58	Begovich 2001
DPB1*65:01	0	58	Begovich 2001
DPB1*66:01	0	58	Begovich 2001
DPB1*67:01	0	58	Begovich 2001
DPB1*68:01	0	58	Begovich 2001
DPB1*69:01	0	58	Begovich 2001
DPB1*70:01	0	58	Begovich 2001
DPB1*71:01	0	58	Begovich 2001
DPB1*72:01	0	58	Begovich 2001
DPB1*73:01	0	58	Begovich 2001
DPB1*74:01	0	58	Begovich 2001											Ecuador	A*02:01	9	183	Tratchenberg 1995
DPB1*75:01	0	58	Begovich 2001
DPA1*01:03	51.8	83	Begovich 2001
DPA1*01:04	0	83	Begovich 2001
DPA1*02:01	47.6	83	Begovich 2001
DPA1*02:02	0.6	83	Begovich 2001
DPA1*03:01	0	83	Begovich 2001
DPA1*03:02	0	83	Begovich 2001
DPA1*04:01	0	83	Begovich 2001
DQA1*01:01	3.16	79	De Angelis 2011
DQA1*01:02	12.66	79	De Angelis 2011
DQA1*01:03	1.27	79	De Angelis 2011
DQA1*01:04	0	79	De Angelis 2011
DQA1*02:01	4.43	79	De Angelis 2011
DQA1*02:02	0.63	79	De Angelis 2011
DQA1*03:01	10.13	79	De Angelis 2011
DQA1*03:02	9.49	79	De Angelis 2011
DQA1*03:03	0.63	79	De Angelis 2011
DQA1*03:10	0	79	De Angelis 2011
DQA1*04:01	39.24	79	De Angelis 2011
DQA1*04:02	3.16	79	De Angelis 2011
DQA1*05:01	3.16	79	De Angelis 2011
DQA1*05:02	2.53	79	De Angelis 2011
DQA1*05:03	3.16	79	De Angelis 2011
DQA1*05:05	4.43	79	De Angelis 2011
DQA1*06:01	1.9	79	De Angelis 2011
DQB1*02:01	0	79	De Angelis 2011
DQB1*02:02	0.63	79	De Angelis 2011
DQB1*02:03	0	79	De Angelis 2011
DQB1*03:01	22.78	79	De Angelis 2011
DQB1*03:02	12.66	79	De Angelis 2011
DQB1*03:03	13.29	79	De Angelis 2011
DQB1*03:15	2.53	79	De Angelis 2011
DQB1*03:16	1.27	79	De Angelis 2011
DQB1*03:17	0	79	De Angelis 2011
DQB1*04:01	0	79	De Angelis 2011
DQB1*04:02	25.95	79	De Angelis 2011
DQB1*05:01	1.9	79	De Angelis 2011
DQB1*05:02	1.27	79	De Angelis 2011
DQB1*05:03	0.63	79	De Angelis 2011
DQB1*06:01	0	79	De Angelis 2011
DQB1*06:02	6.33	79	De Angelis 2011
DQB1*06:09	1.9	79	De Angelis 2011
DQB1*06:11	5.06	79	De Angelis 2011
DQB1*06:27	3.8	79	De Angelis 2011
DQB1*06:03	0	79	De Angelis 2011
B*07	3.07	1101	Galarza 2018
B*08	2.43	1101	Galarza 2018
B*13	0.9	1101	Galarza 2018
B*14:01	0.85	1101	Galarza 2018
B*14:02	3.07	1101	Galarza 2018
B*14:03	0.04	1101	Galarza 2018
B*15:01	2.3	1101	Galarza 2018
B*15:03	0.9	1101	Galarza 2018
B*15:05	0.3	1101	Galarza 2018
B*15:08	0.04	1101	Galarza 2018
B*15:09	0.09	1101	Galarza 2018
B*15:10	0.13	1101	Galarza 2018
B*15:11	0.04	1101	Galarza 2018
B*15:15	0	1101	Galarza 2018
B*15:16	0.04	1101	Galarza 2018
B*15:17	0.55	1101	Galarza 2018
B*15:24	0.04	1101	Galarza 2018
B*15:29	0.04	1101	Galarza 2018
B*15:30	0.09	1101	Galarza 2018
B*15:31	0.04	1101	Galarza 2018
B*18	3.28	1101	Galarza 2018
B*27	1.32	1101	Galarza 2018
B*35	26.85	1101	Galarza 2018
B*37	0.3	1101	Galarza 2018
B*38	1.15	1101	Galarza 2018
B*39	10.61	1101	Galarza 2018
B*40:01	0.47	1101	Galarza 2018
B*40:02	9.93	1101	Galarza 2018
B*40:05	0	1101	Galarza 2018
B*40:08	0.04	1101	Galarza 2018
B*41	1.15	1101	Galarza 2018
B*42	0.38	1101	Galarza 2018
B*44	5.71	1101	Galarza 2018
B*45	0.94	1101	Galarza 2018
B*47	0.04	1101	Galarza 2018
B*48	4.69	1101	Galarza 2018
B*49	1.58	1101	Galarza 2018
B*50	0.94	1101	Galarza 2018
B*51	8.35	1101	Galarza 2018
B*52	2.47	1101	Galarza 2018
B*53	1.19	1101	Galarza 2018
B*55	0.55	1101	Galarza 2018
B*56	0.55	1101	Galarza 2018
B*57	1.15	1101	Galarza 2018
B*58	1.07	1101	Galarza 2018
B*67	0.04	1101	Galarza 2018
B*73	0.04	1101	Galarza 2018
B*78	0.04	1101	Galarza 2018
DQA1*01:01	0	52	Iorio 2014
DQA1*01:02	3.8	52	Iorio 2014
DQA1*01:03	0	52	Iorio 2014
DQA1*02:01	4.8	52	Iorio 2014
DQA1*03:01	15.4	52	Iorio 2014
DQA1*03:02	2.9	52	Iorio 2014
DQA1*03:03	1.9	52	Iorio 2014
DQA1*03:10	0	52	Iorio 2014
DQA1*04:01	28.8	52	Iorio 2014
DQA1*04:02	4.8	52	Iorio 2014
DQA1*05:01	27.9	52	Iorio 2014
DQA1*05:02	2.9	52	Iorio 2014
DQA1*05:03	1	52	Iorio 2014
DQA1*06:01	5.8	52	Iorio 2014
DQB1*02:01	16.3	52	Iorio 2014
DQB1*02:02	5.8	52	Iorio 2014
DQB1*03:01	20.2	52	Iorio 2014
DQB1*03:02	23.1	52	Iorio 2014
DQB1*03:03	8.7	52	Iorio 2014
DQB1*03:04	1.9	52	Iorio 2014
DQB1*04:01	7.7	52	Iorio 2014
DQB1*04:02	1.9	52	Iorio 2014
DQB1*05:01	7.7	52	Iorio 2014
DQB1*05:02	6.7	52	Iorio 2014
DQB1*06:03	0	52	Iorio 2014
DQB1*06:09	0	52	Iorio 2014
DQB1*06:11	0	52	Iorio 2014
DPB1*01:01	0	183	Trachtenberg 1995
DPB1*02:01	3.8	183	Trachtenberg 1995
DPB1*03:01	0.8	183	Trachtenberg 1995
DPB1*04:01	1.1	183	Trachtenberg 1995
DPB1*04:02	42.3	183	Trachtenberg 1995
DPB1*13:01	5.5	183	Trachtenberg 1995
DPB1*14:01	46.2	183	Trachtenberg 1995
DPB1*27:01	0.3	183	Trachtenberg 1995
DQA1*01:01	0	183	Trachtenberg 1995
DQA1*01:02	0.3	183	Trachtenberg 1995
DQA1*01:03	0	183	Trachtenberg 1995
DQA1*02:01	0	183	Trachtenberg 1995
DQA1*03	59	183	Trachtenberg 1995
DQA1*04:01	17.5	183	Trachtenberg 1995
DQA1*05:01	23.2	183	Trachtenberg 1995
DQA1*06:01	0	183	Trachtenberg 1995
DQB1*02:01	0	183	Trachtenberg 1995
DQB1*02:02	0	183	Trachtenberg 1995
DQB1*03:01	22.7	183	Trachtenberg 1995
DQB1*03:02	43.2	183	Trachtenberg 1995
DQB1*03:03	20.2	183	Trachtenberg 1995
DQB1*04:01	0	183	Trachtenberg 1995
DQB1*04:02	12.8	183	Trachtenberg 1995
DQB1*05:01	0	183	Trachtenberg 1995
DQB1*05:02	0.3	183	Trachtenberg 1995
DQB1*06:02	0	183	Trachtenberg 1995
DQB1*06:11	0	183	Trachtenberg 1995
DRB1*04:03	0.3	183	Trachtenberg 1995
DRB1*04:04	5.4	183	Trachtenberg 1995
DRB1*04:07	28.7	183	Trachtenberg 1995
DRB1*04:08	0.3	183	Trachtenberg 1995
DRB1*04:10	0.3	183	Trachtenberg 1995
DRB1*04:11	3.6	183	Trachtenberg 1995
DRB1*08:02	10.4	183	Trachtenberg 1995
DRB1*08:04	6.7	183	Trachtenberg 1995
DRB1*09:01	20.5	183	Trachtenberg 1995
DRB1*11:02	0.8	183	Trachtenberg 1995
DRB1*14:02	15	183	Trachtenberg 1995
DRB1*15:03	0.3	183	Trachtenberg 1995
DRB1*16:02	7.9	183	Trachtenberg 1995
DQB1*06:03	0	183	Trachtenberg 1995
DQB1*06:09	0	183	Trachtenberg 1995

## Sheet: Paraguay
Table S4: Allele frequencies reported in the studies analyzed, by country. (Paraguay)
This dataset presents the reported allele frequencies in all the studies considered. The data is organized in different tabs by country.
Reported Alleles	Frequency (%)	Sample size (N)	References
A*02:11	21.3	40	Benitez 2011
A*24	2.5	40	Benitez 2011
A*25	1.25	40	Benitez 2011
A*31:01	12.5	40	Benitez 2011
A*68	30	40	Benitez 2011
B*15:04	28.75	40	Benitez 2011
B*35:05	8.75	40	Benitez 2011
B*35:11	8.75	40	Benitez 2011
B*39:06	2.5	40	Benitez 2011
B*39:12	3.75	40	Benitez 2011
B*40:02	2.5	40	Benitez 2011
B*40:03	13.75	40	Benitez 2011
B*40:04	18.75	40	Benitez 2011
B*48:02	1.25	40	Benitez 2011
B*51:04	8.75	40	Benitez 2011
B*67:01	1.25	40	Benitez 2011
DRB1*01	1.25	40	Benitez 2011
DRB1*04:11	16.25	40	Benitez 2011
DRB1*08	16.25	40	Benitez 2011
DRB1*08:07	0	40	Benitez 2011
DRB1*09	8.75	40	Benitez 2011
DRB1*14:02	6.25	40	Benitez 2011
DRB1*14:13	11.25	40	Benitez 2011
DRB1*16:02	40	40	Benitez 2011
DQA1*01	0	87	Tsuneto 2003
DQA1*01:02	0	87	Tsuneto 2003
DQA1*01:03	0	87	Tsuneto 2003
DQA1*01:04	0	87	Tsuneto 2003
DQA1*02:01	0	87	Tsuneto 2003
DQA1*03	74.7	87	Tsuneto 2003
DQA1*04:01	11.5	87	Tsuneto 2003
DQA1*05:01	13.8	87	Tsuneto 2003
DQB1*05:01	0	87	Tsuneto 2003
DQB1*06	0	87	Tsuneto 2003
DQB1*06:02	0	87	Tsuneto 2003
DQB1*06:03	0	87	Tsuneto 2003
DQB1*02	0	87	Tsuneto 2003
DQB1*02:01	0	87	Tsuneto 2003
DQB1*03:01	13.8	87	Tsuneto 2003
DQB1*03:02	74.7	87	Tsuneto 2003
DQB1*04:02	11.5	87	Tsuneto 2003
DRB1*01:01	0	87	Tsuneto 2003
DRB1*01:02	0	87	Tsuneto 2003
DRB1*01:03	0	87	Tsuneto 2003
DRB1*15	0	87	Tsuneto 2003
DRB1*16:02	0	87	Tsuneto 2003
DRB1*03:01	0	87	Tsuneto 2003
DRB1*03:02	0	87	Tsuneto 2003
DRB1*04	0	87	Tsuneto 2003
DRB1*04:03	0.6	87	Tsuneto 2003
DRB1*04:04	0	87	Tsuneto 2003
DRB1*04:07	0	87	Tsuneto 2003
DRB1*04:08	0	87	Tsuneto 2003
DRB1*04:11	74.1	87	Tsuneto 2003
DRB1*08:02	3.4	87	Tsuneto 2003
DRB1*08:07	8	87	Tsuneto 2003
DRB1*11	0	87	Tsuneto 2003
DRB1*11:01	0	87	Tsuneto 2003
DRB1*11:02	0	87	Tsuneto 2003
DRB1*11:04	0	87	Tsuneto 2003
DRB1*12	0	87	Tsuneto 2003
DRB1*13:01	0	87	Tsuneto 2003
DRB1*13:03	0	87	Tsuneto 2003
DRB1*14	0	87	Tsuneto 2003
DRB1*14:02	5.2	87	Tsuneto 2003
DRB1*14:13	8	87	Tsuneto 2003

## Sheet: Peru
Table S4: Allele frequencies reported in the studies analyzed, by country. (Peru)
This dataset presents the reported allele frequencies in all the studies considered. The data is organized in different tabs by country.
Reported Alleles	Frequency (%)	Sample size (N)	References
A*01:01	0.5	105	Arnaiz-Villena 2009
A*02:01	50	105	Arnaiz-Villena 2009
A*24:02	28.1	105	Arnaiz-Villena 2009
A*26:01	0.5	105	Arnaiz-Villena 2009
A*31:01	6.1	105	Arnaiz-Villena 2009
A*31:09	0.5	105	Arnaiz-Villena 2009
A*68:01	13.8	105	Arnaiz-Villena 2009
A*68:06	0.5	105	Arnaiz-Villena 2009
B*07:02	0.9	105	Arnaiz-Villena 2009
B*08:01	0.5	105	Arnaiz-Villena 2009
B*13:04	0.5	105	Arnaiz-Villena 2009
B*15:01	3.8	105	Arnaiz-Villena 2009
B*15:04	5.2	105	Arnaiz-Villena 2009
B*15:11	0.5	105	Arnaiz-Villena 2009
B*27:05	0.5	105	Arnaiz-Villena 2009
B*35:01	10.9	105	Arnaiz-Villena 2009
B*35:04	1.4	105	Arnaiz-Villena 2009
B*35:05	51.5	105	Arnaiz-Villena 2009
B*35:06	0.9	105	Arnaiz-Villena 2009
B*35:15	0.5	105	Arnaiz-Villena 2009
B*35:20	0.5	105	Arnaiz-Villena 2009
B*35:21	0.9	105	Arnaiz-Villena 2009
B*38:01	0.5	105	Arnaiz-Villena 2009
B*39:01	1.4	105	Arnaiz-Villena 2009
B*39:03	0.5	105	Arnaiz-Villena 2009
B*39:04	0.5	105	Arnaiz-Villena 2009
B*39:05	0.5	105	Arnaiz-Villena 2009
B*39:09	0.9	105	Arnaiz-Villena 2009
B*39:14	0.5	105	Arnaiz-Villena 2009
B*40:02	0.9	105	Arnaiz-Villena 2009
B*40:03	0.5	105	Arnaiz-Villena 2009
B*48:01	12.4	105	Arnaiz-Villena 2009
B*48:03	0.5	105	Arnaiz-Villena 2009
B*51:01	1.4	105	Arnaiz-Villena 2009
B*52:01	0.5	105	Arnaiz-Villena 2009
B*78:02	0.5	105	Arnaiz-Villena 2009
DQB1*02:01	0.9	105	Arnaiz-Villena 2009
DQB1*03:01	18.6	105	Arnaiz-Villena 2009
DQB1*03:02	38.6	105	Arnaiz-Villena 2009
DQB1*03:03	6.2	105	Arnaiz-Villena 2009
DQB1*04:02	33.4	105	Arnaiz-Villena 2009
DQB1*05:01	0.9	105	Arnaiz-Villena 2009
DQB1*06:03	0.9	105	Arnaiz-Villena 2009
DQB1*06:04	0.5	105	Arnaiz-Villena 2009
DRB1*01:01	0.9	105	Arnaiz-Villena 2009
DRB1*03:01	0.9	105	Arnaiz-Villena 2009
DRB1*03:02	1.4	105	Arnaiz-Villena 2009
DRB1*03:03	0	105	Arnaiz-Villena 2009
DRB1*04:02	0.9	105	Arnaiz-Villena 2009
DRB1*04:03	20.5	105	Arnaiz-Villena 2009
DRB1*04:04	4.7	105	Arnaiz-Villena 2009
DRB1*04:07	10.9	105	Arnaiz-Villena 2009
DRB1*04:11	0.5	105	Arnaiz-Villena 2009
DRB1*07:01	0.5	105	Arnaiz-Villena 2009
DRB1*08:01	0.5	105	Arnaiz-Villena 2009
DRB1*08:02	31.9	105	Arnaiz-Villena 2009
DRB1*08:04	0	105	Arnaiz-Villena 2009
DRB1*09:01	7.7	105	Arnaiz-Villena 2009
DRB1*11:01	0.5	105	Arnaiz-Villena 2009
DRB1*11:03	0.5	105	Arnaiz-Villena 2009
DRB1*13:01	0.5	105	Arnaiz-Villena 2009
DRB1*13:02	0.9	105	Arnaiz-Villena 2009
DRB1*14:02	15.8	105	Arnaiz-Villena 2009
DRB1*14:06	0.5	105	Arnaiz-Villena 2009
C*01	13.25	148	De Pablo 2000
C*02	1.35	148	De Pablo 2000
C*03:03	1.01	148	De Pablo 2000
C*03:04	7.09	148	De Pablo 2000
C*04	37.42	148	De Pablo 2000
C*05	3.38	148	De Pablo 2000
C*06	2.36	148	De Pablo 2000
C*07	11.09	148	De Pablo 2000
C*08	7.94	148	De Pablo 2000
C*12	2.03	148	De Pablo 2000
C*15	6.73	148	De Pablo 2000
C*16	2.03	148	De Pablo 2000
DQB1*02	8.42	148	De Pablo 2000
DQB1*03:01	22.16	148	De Pablo 2000
DQB1*03:02	17.69	148	De Pablo 2000
DQB1*03:03	16.68	148	De Pablo 2000
DQB1*04:02	20.14	148	De Pablo 2000
DQB1*05:01	2.05	148	De Pablo 2000
DQB1*05:02	0.34	148	De Pablo 2000
DQB1*05:03	2.05	148	De Pablo 2000
DQB1*06:01	0.68	148	De Pablo 2000
DQB1*06:02	2.05	148	De Pablo 2000
DQB1*06:03	5.34	148	De Pablo 2000
DQB1*06:04	0.68	148	De Pablo 2000
DQB1*06:09	1.02	148	De Pablo 2000
DQB1*02	0.6	83	Moscoso 2006
DQB1*03:01	25.9	83	Moscoso 2006
DQB1*03:02	45.2	83	Moscoso 2006
DQB1*03:03	7.2	83	Moscoso 2006
DQB1*04:02	15.1	83	Moscoso 2006
DQB1*05:01	1.2	83	Moscoso 2006
DQB1*05:02	1.2	83	Moscoso 2006
DQB1*05:03	1.2	83	Moscoso 2006
DQB1*06:04	1.2	83	Moscoso 2006
DRB1*01:01	0.6	83	Moscoso 2006
DRB1*01:02	0.6	83	Moscoso 2006
DRB1*04:03	9	83	Moscoso 2006
DRB1*04:07	16.9	83	Moscoso 2006
DRB1*04:08	0.6	83	Moscoso 2006
DRB1*04:11	16.9	83	Moscoso 2006
DRB1*04:24	1.2	83	Moscoso 2006
DRB1*04:25	0.6	83	Moscoso 2006
DRB1*07	0.6	83	Moscoso 2006
DRB1*08:01	0.6	83	Moscoso 2006
DRB1*08:02	4.8	83	Moscoso 2006
DRB1*08:04	9.6	83	Moscoso 2006
DRB1*09:01	7.2	83	Moscoso 2006
DRB1*11:04	2.4	83	Moscoso 2006
DRB1*13:02	1.2	83	Moscoso 2006
DRB1*13:03	4.2	83	Moscoso 2006
DRB1*13:05	1.2	83	Moscoso 2006
DRB1*14:01	1.2	83	Moscoso 2006
DRB1*14:02	16.4	83	Moscoso 2006
DRB1*16:02	3	83	Moscoso 2006
A*01:01	3.74	468	Olvera 2015
A*01:02	0.32	468	Olvera 2015
A*02:01	23.395	468	Olvera 2015
A*02:02	0.215	468	Olvera 2015
A*02:03	0.215	468	Olvera 2015
A*02:04	0.425	468	Olvera 2015
A*02:05	1.175	468	Olvera 2015
A*02:07	0.425	468	Olvera 2015
A*02:105	0.105	468	Olvera 2015
A*02:11	9.295	468	Olvera 2015
A*02:13	0.855	468	Olvera 2015
A*02:22	3.31	468	Olvera 2015
A*02:39	0.105	468	Olvera 2015
A*02:64	0.32	468	Olvera 2015
A*03:01	3.845	468	Olvera 2015
A*03:02	0.105	468	Olvera 2015
A*11:01	2.455	468	Olvera 2015
A*11:02	0.105	468	Olvera 2015
A*23:01	0.88	222	Olvera 2015
A*23:02	0.105	468	Olvera 2015
A*24:01	0.105	468	Olvera 2015
A*24:02	9.72	468	Olvera 2015
A*24:03	0.535	468	Olvera 2015
A*24:25	0.32	468	Olvera 2015
A*24:53	0.75	468	Olvera 2015
A*25:01	0.64	468	Olvera 2015
A*26:01	1.925	468	Olvera 2015
A*26:03	0.105	468	Olvera 2015
A*29:01	0.215	468	Olvera 2015
A*29:02	3.42	468	Olvera 2015
A*30:01	1.175	468	Olvera 2015
A*30:02	2.67	468	Olvera 2015
A*31:01	5.13	468	Olvera 2015
A*31:02	0.215	468	Olvera 2015
A*32:01	1.28	468	Olvera 2015
A*33:01	2.35	468	Olvera 2015
A*33:03	1.175	468	Olvera 2015
A*34:02	0.32	468	Olvera 2015
A*36:01	0.215	468	Olvera 2015
A*66:01	0.32	468	Olvera 2015
A*66:03	0.105	468	Olvera 2015
A*68:01	4.81	468	Olvera 2015
A*68:02	1.39	468	Olvera 2015
A*68:03	0.215	468	Olvera 2015
A*68:17	0.855	468	Olvera 2015
A*68:27	0.105	468	Olvera 2015
A*69:01	0.105	468	Olvera 2015
A*74:01	0.425	468	Olvera 2015
A*80:01	0.32	468	Olvera 2015
B*07:02	3.31	468	Olvera 2015
B*07:05	0.215	468	Olvera 2015
B*08:01	1.815	468	Olvera 2015
B*13:02	0.96	468	Olvera 2015
B*13:09	0.105	468	Olvera 2015
B*14:01	0.32	468	Olvera 2015
B*14:02	3.74	468	Olvera 2015
B*15:01	2.455	468	Olvera 2015
B*15:02	0.105	468	Olvera 2015
B*15:03	0.855	468	Olvera 2015
B*15:04	4.81	468	Olvera 2015
B*15:05	0.425	468	Olvera 2015
B*15:08	0.105	468	Olvera 2015
B*15:10	0.32	468	Olvera 2015
B*15:16	0.215	468	Olvera 2015
B*15:17	0.32	468	Olvera 2015
B*15:18	0.105	468	Olvera 2015
B*15:24	0.105	468	Olvera 2015
B*15:39	0.64	468	Olvera 2015
B*18:01	2.565	468	Olvera 2015
B*18:03	0.105	468	Olvera 2015
B*27:02	0.215	468	Olvera 2015
B*27:03	0.215	468	Olvera 2015
B*27:05	0.425	468	Olvera 2015
B*35:01	5.985	468	Olvera 2015
B*35:02	0.535	468	Olvera 2015
B*35:03	0.855	468	Olvera 2015
B*35:04	0.535	468	Olvera 2015
B*35:05	4.485	468	Olvera 2015
B*35:06	0.855	468	Olvera 2015
B*35:08	0.425	468	Olvera 2015
B*35:09	2.455	468	Olvera 2015
B*35:10	0.535	468	Olvera 2015
B*35:11	0.32	468	Olvera 2015
B*35:19	0.32	468	Olvera 2015
B*35:20	0.215	468	Olvera 2015
B*35:21	0.215	468	Olvera 2015
B*35:22	1.28	468	Olvera 2015
B*35:43	0.88	222	Olvera 2015
B*37:01	0.32	468	Olvera 2015
B*38:01	1.495	468	Olvera 2015
B*38:02	0.105	468	Olvera 2015
B*39:01	1.815	468	Olvera 2015
B*39:02	0.105	468	Olvera 2015
B*39:03	0.855	468	Olvera 2015
B*39:05	3.525	468	Olvera 2015
B*39:06	2.565	468	Olvera 2015
B*39:08	0.105	468	Olvera 2015
B*39:09	2.455	468	Olvera 2015
B*39:12	0.215	468	Olvera 2015
B*39:13	0.535	468	Olvera 2015
B*39:14	0.96	468	Olvera 2015
B*39:22	0.105	468	Olvera 2015
B*40:01	0.105	468	Olvera 2015
B*40:02	4.93	222	Olvera 2015
B*40:04	3.63	468	Olvera 2015
B*40:06	0.215	468	Olvera 2015
B*40:08	0.32	468	Olvera 2015
B*41:01	0.32	468	Olvera 2015
B*41:02	0.105	468	Olvera 2015
B*42:01	0.535	468	Olvera 2015
B*42:02	0.425	468	Olvera 2015
B*44:02	2.565	468	Olvera 2015
B*44:03	4.595	468	Olvera 2015
B*44:04	0.215	468	Olvera 2015
B*44:05	0.105	468	Olvera 2015
B*45:01	0.75	468	Olvera 2015
B*46:01	0.215	468	Olvera 2015
B*48:01	4.595	468	Olvera 2015
B*48:02	0.215	468	Olvera 2015
B*48:06	0.105	468	Olvera 2015
B*48:12	0.215	468	Olvera 2015
B*49:01	1.815	468	Olvera 2015
B*50:01	0.855	468	Olvera 2015
B*51:01	5.235	468	Olvera 2015
B*51:07	0.105	468	Olvera 2015
B*51:08	0.32	468	Olvera 2015
B*51:13	0.425	468	Olvera 2015
B*51:31	0.105	468	Olvera 2015
B*51:34	0.105	468	Olvera 2015
B*52:01	1.175	468	Olvera 2015
B*52:02	0.105	468	Olvera 2015
B*53:01	1.28	468	Olvera 2015
B*54:01	0.105	468	Olvera 2015
B*55:01	0.535	468	Olvera 2015
B*56:01	0.105	468	Olvera 2015
B*57:01	0.75	468	Olvera 2015
B*57:03	0	222	Olvera 2015
B*58:01	1.07	468	Olvera 2015
B*58:02	0.215	468	Olvera 2015
B*78:04	0.105	468	Olvera 2015
B*81:01	0.105	468	Olvera 2015
C*02:02	1.605	468	Olvera 2015
C*02:10	0.64	468	Olvera 2015
C*03:02	0.425	468	Olvera 2015
C*03:03	1.39	468	Olvera 2015
C*03:04	9.4	468	Olvera 2015
C*03:05	0.535	468	Olvera 2015
C*04:01	18.805	468	Olvera 2015
C*05:01	3.31	468	Olvera 2015
C*05:09	0.105	468	Olvera 2015
C*06:02	3.74	468	Olvera 2015
C*07:01	4.81	468	Olvera 2015
C*07:02	14.635	468	Olvera 2015
C*07:04	0.32	468	Olvera 2015
C*07:06	0.215	468	Olvera 2015
C*08:01	3.1	468	Olvera 2015
C*08:02	4.275	468	Olvera 2015
C*08:03	2.58	468	Olvera 2015
C*08:04	0.105	468	Olvera 2015
C*08:09	0.105	468	Olvera 2015
C*08:11	0.105	468	Olvera 2015
C*12:02	0.535	468	Olvera 2015
C*12:03	3.1	468	Olvera 2015
C*14:02	0.96	468	Olvera 2015
C*14:03	0.215	468	Olvera 2015
C*15:05	0.425	468	Olvera 2015
C*15:06	0.105	468	Olvera 2015
C*15:12	4.275	468	Olvera 2015
C*16:01	3.42	468	Olvera 2015
C*16:02	0.535	468	Olvera 2015
C*16:04	0.105	468	Olvera 2015
C*17:01	1.175	468	Olvera 2015
C*18:01	0.32	468	Olvera 2015
DQA1*01	1.2	44	Tsuneto 2003
DQA1*01:02	4.5	44	Tsuneto 2003
DQA1*01:03	0	44	Tsuneto 2003
DQA1*01:04	1.2	44	Tsuneto 2003
DQA1*02:01	4.5	44	Tsuneto 2003
DQA1*03	36.4	44	Tsuneto 2003
DQA1*04:01	13.6	44	Tsuneto 2003
DQA1*05:01	28.4	44	Tsuneto 2003
DQB1*05:01	1.2	44	Tsuneto 2003
DQB1*06	5.7	44	Tsuneto 2003
DQB1*02:01	7.9	44	Tsuneto 2003
DQB1*03:01	31.8	44	Tsuneto 2003
DQB1*03:02	18.2	44	Tsuneto 2003
DQB1*03:03	18.2	44	Tsuneto 2003
DQB1*04:02	13.6	44	Tsuneto 2003

## Sheet: Uruguay
Table S4: Allele frequencies reported in the studies analyzed, by country. (Uruguay)
This dataset presents the reported allele frequencies in all the studies considered. The data is organized in different tabs by country.
Reported Alleles	Frequency (%)	Sample size (N)	References
A1	9.2	959	Alvarez 2006
A10	1	959	Alvarez 2006
A11	4.8	959	Alvarez 2006
A19	1.1	959	Alvarez 2006
A2	24.9	959	Alvarez 2006
A23	2.8	959	Alvarez 2006
A24	10	959	Alvarez 2006
A25	1.2	959	Alvarez 2006
A26	2	959	Alvarez 2006
A28	5.3	959	Alvarez 2006
A29	5.2	959	Alvarez 2006
A3	9.2	959	Alvarez 2006
A30	3.4	959	Alvarez 2006
A31	4.6	959	Alvarez 2006
A32	3.3	959	Alvarez 2006
A33	3.4	959	Alvarez 2006
A34	0.9	959	Alvarez 2006
A66	0.3	959	Alvarez 2006
A68	0.2	959	Alvarez 2006
A69	0.3	959	Alvarez 2006
A74	0.4	959	Alvarez 2006
A9	1	959	Alvarez 2006
B12	0.4	959	Alvarez 2006
B13	1.5	959	Alvarez 2006
B14	3.8	959	Alvarez 2006
B15	0.6	959	Alvarez 2006
B16	0.4	959	Alvarez 2006
B17	0.8	959	Alvarez 2006
B18	4.8	959	Alvarez 2006
B21	0.9	959	Alvarez 2006
B22	0.3	959	Alvarez 2006
B27	2.9	959	Alvarez 2006
B35	13.6	959	Alvarez 2006
B37	0.7	959	Alvarez 2006
B38	1.9	959	Alvarez 2006
B39	3.8	959	Alvarez 2006
B42	0.4	959	Alvarez 2006
B44	12.1	959	Alvarez 2006
B45	1.3	959	Alvarez 2006
B46	0.1	959	Alvarez 2006
B47	0.5	959	Alvarez 2006
B48	0.4	959	Alvarez 2006
B49	1.9	959	Alvarez 2006
B5	0.2	959	Alvarez 2006
B50	2	959	Alvarez 2006
B51	6.9	959	Alvarez 2006
B52	0.6	959	Alvarez 2006
B53	0.5	959	Alvarez 2006
B54	0.1	959	Alvarez 2006
B55	0.8	959	Alvarez 2006
B56	0.5	959	Alvarez 2006
B57	2.7	959	Alvarez 2006
B58	1	959	Alvarez 2006
B60	3.6	959	Alvarez 2006
B61	1.6	959	Alvarez 2006
B62	5.5	959	Alvarez 2006
B63	0.4	959	Alvarez 2006
B64	0.2	959	Alvarez 2006
B65	1.1	959	Alvarez 2006
B7	5.9	959	Alvarez 2006
B70	1.3	959	Alvarez 2006
B73	0.1	959	Alvarez 2006
B75	0.4	959	Alvarez 2006
B8	4.5	959	Alvarez 2006
B81	0.1	959	Alvarez 2006
C1	4.3	959	Alvarez 2006
C2	6.8	959	Alvarez 2006
C3	10.3	959	Alvarez 2006
C4	19.3	959	Alvarez 2006
C5	6	959	Alvarez 2006
C6	8.9	959	Alvarez 2006
C7	18.6	959	Alvarez 2006
C8	3.7	959	Alvarez 2006
DQB1*02:01	30	80	Mimbacas 2003
DQB1*03:02	6	80	Mimbacas 2003
DQB1*04:02	9	80	Mimbacas 2003
DQB1*05:01	13	80	Mimbacas 2003
DQB1*06:02	5	80	Mimbacas 2003
DQB1*06:04	4	80	Mimbacas 2003

## Sheet: Venezuela
Table S4: Allele frequencies reported in the studies analyzed, by country. (Venezuela)
This dataset presents the reported allele frequencies in all the studies considered. The data is organized in different tabs by country.
Reported Alleles	Frequency (%)	Sample size (N)	References
DPA1*01	65.99	147	Balducci-Silano 1995
DPA1*02:01	29.93	147	Balducci-Silano 1995
DPB1*01:01	7.48	147	Balducci-Silano 1995
DPB1*02:01	11.56	147	Balducci-Silano 1995
DPB1*02:02	2.04	147	Balducci-Silano 1995
DPB1*03:01	8.84	147	Balducci-Silano 1995
DPB1*04:01	27.21	147	Balducci-Silano 1995
DPB1*04:02	19.05	147	Balducci-Silano 1995
DPB1*05:01	2.04	147	Balducci-Silano 1995
DPB1*06:01	1.36	147	Balducci-Silano 1995
DPB1*08:01	1.36	147	Balducci-Silano 1995
DPB1*10:01	1.36	147	Balducci-Silano 1995
DPB1*11:01	2.04	147	Balducci-Silano 1995
DPB1*13:01	4.76	147	Balducci-Silano 1995
DPB1*14:01	6.8	147	Balducci-Silano 1995
DPB1*15:01	1.36	147	Balducci-Silano 1995
DPB1*17:01	0	147	Balducci-Silano 1995
DPB1*18:01	0.68	147	Balducci-Silano 1995
DQB1*02:01	11.4	79	Dao 2005
DQB1*03:01	21.5	79	Dao 2005
DQB1*03:02	15.2	79	Dao 2005
DQB1*03:03	0	79	Dao 2005
DQB1*04:01	0	79	Dao 2005
DQB1*04:02	3.8	79	Dao 2005
DQB1*05:01	0	79	Dao 2005
DQB1*06:02	10.8	79	Dao 2005
DRB1*03:01	8.41	111	Fortes 2007
DRB1*04:03	0	111	Fortes 2007
DRB1*04:05	1.87	111	Fortes 2007
DRB1*04:07	0	111	Fortes 2007
DRB1*04:11	0	111	Fortes 2007
DRB1*07:01	0	111	Fortes 2007
DRB1*08:07	0	111	Fortes 2007
DRB1*10:01	0	111	Fortes 2007
DRB1*11:01	0	111	Fortes 2007
DRB1*13:01	7.48	111	Fortes 2007
DRB1*14:02	0	111	Fortes 2007
DRB1*16:02	0	111	Fortes 2007
DPB1*04:01	0	44	Gendzekhadze 2004
DPB1*04:02	85.3	44	Gendzekhadze 2004
DPB1*03:01	7.35	44	Gendzekhadze 2004
DPB1*14:01	7.35	44	Gendzekhadze 2004
DPB1*13:01	0	44	Gendzekhadze 2004
DPB1*23:01	0	44	Gendzekhadze 2004
DPB1*32:01	0	44	Gendzekhadze 2004
A*01:01	0	73	Layrisse 2001
A*02:01	0	73	Layrisse 2001
A*02:04	31.4	73	Layrisse 2001
A*02:12	1.16	73	Layrisse 2001
A*02:13	1.16	73	Layrisse 2001
A*02:17	0	73	Layrisse 2001
A*02:22	0	73	Layrisse 2001
A*24:02	23.26	73	Layrisse 2001
A*31:01	5.81	73	Layrisse 2001
A*68:02	37.21	73	Layrisse 2001
B*15:01	0	73	Layrisse 2001
B*15:22	2.33	73	Layrisse 2001
B*35:01	0	73	Layrisse 2001
B*35:12	8.14	73	Layrisse 2001
B*35:43	0	73	Layrisse 2001
B*39:05	36.05	73	Layrisse 2001
B*39:06	0	73	Layrisse 2001
B*39:09	34.88	73	Layrisse 2001
B*40:02	0	73	Layrisse 2001
B*40:04	5.81	73	Layrisse 2001
B*52:01	12.79	73	Layrisse 2001
C*01:02	2.38	73	Layrisse 2001
C*03:04	4.76	73	Layrisse 2001
C*04:01	8.33	73	Layrisse 2001
C*07:02	71.43	73	Layrisse 2001
C*15:03	13.1	73	Layrisse 2001
DPB1*01:01	0	73	Layrisse 2001
DPB1*02:01	0	73	Layrisse 2001
DPB1*03:01	0	73	Layrisse 2001
DPB1*04:01	0	73	Layrisse 2001
DPB1*04:02	78.57	73	Layrisse 2001
DPB1*14:01	21.43	73	Layrisse 2001
DQA1*01:01	0	73	Layrisse 2001
DQA1*01:02	0	73	Layrisse 2001
DQA1*02:01	0	73	Layrisse 2001
DQA1*03:01	75	73	Layrisse 2001
DQA1*04:01	12.5	73	Layrisse 2001
DQA1*05:01	12.5	73	Layrisse 2001
DQB1*02:01	0	73	Layrisse 2001
DQB1*03:01	13.64	73	Layrisse 2001
DQB1*03:02	73.86	73	Layrisse 2001
DQB1*03:03	0	73	Layrisse 2001
DQB1*04:01	0	73	Layrisse 2001
DQB1*04:02	12.5	73	Layrisse 2001
DQB1*05:01	0	73	Layrisse 2001
DQB1*06:02	0	73	Layrisse 2001
DRB1*03:01	0	73	Layrisse 2001
DRB1*04:03	11.36	73	Layrisse 2001
DRB1*04:07	2.27	73	Layrisse 2001
DRB1*04:11	61.36	73	Layrisse 2001
DRB1*07:01	0	73	Layrisse 2001
DRB1*08:07	12.5	73	Layrisse 2001
DRB1*10:01	0	73	Layrisse 2001
DRB1*11:01	0	73	Layrisse 2001
DRB1*13:01	0	73	Layrisse 2001
DRB1*14:02	4.55	73	Layrisse 2001
DRB1*16:02	7.95	73	Layrisse 2001
A*01:01	1.1	55	Layrisse 2006 (AFNDB)
A*02:01	21.6	55	Layrisse 2006 (AFNDB)
A*02:04	0	55	Layrisse 2006 (AFNDB)
A*02:12	0	55	Layrisse 2006 (AFNDB)
A*02:13	0	55	Layrisse 2006 (AFNDB)
A*02:17	8	55	Layrisse 2006 (AFNDB)
A*02:22	9.1	55	Layrisse 2006 (AFNDB)
A*24:02	60.2	55	Layrisse 2006 (AFNDB)
A*31:01	0	55	Layrisse 2006 (AFNDB)
A*68:02	0	55	Layrisse 2006 (AFNDB)
B*15:01	11.4	55	Layrisse 2006 (AFNDB)
B*35:01	1.1	55	Layrisse 2006 (AFNDB)
B*35:08	1.1	55	Layrisse 2006 (AFNDB)
B*35:12	0	55	Layrisse 2006 (AFNDB)
B*35:43	15.9	55	Layrisse 2006 (AFNDB)
B*39:05	0	55	Layrisse 2006 (AFNDB)
B*39:06	23.9	55	Layrisse 2006 (AFNDB)
B*39:09	0	55	Layrisse 2006 (AFNDB)
B*40:02	39.8	55	Layrisse 2006 (AFNDB)
B*40:04	0	55	Layrisse 2006 (AFNDB)
B*51:01	1.1	55	Layrisse 2006 (AFNDB)
B*51:04	1.1	55	Layrisse 2006 (AFNDB)
B*51:06	1.1	55	Layrisse 2006 (AFNDB)
B*52:01	3.4	55	Layrisse 2006 (AFNDB)
C*01:02	21.2	55	Layrisse 2006 (AFNDB)
C*03:04	40.9	55	Layrisse 2006 (AFNDB)
C*04:01	1.5	55	Layrisse 2006 (AFNDB)
C*07:02	30.3	55	Layrisse 2006 (AFNDB)
C*15:02	4.5	55	Layrisse 2006 (AFNDB)
C*15:03	0	55	Layrisse 2006 (AFNDB)
C*15:07	1.5	55	Layrisse 2006 (AFNDB)
DQA1*01:00	2.44	164	Makhatadze 1997
DQA1*01:01	10.36	164	Makhatadze 1997
DQA1*01:02	6.71	164	Makhatadze 1997
DQA1*01:03	7.32	164	Makhatadze 1997
DQA1*01:04	0	164	Makhatadze 1997
DQA1*02:01	8.44	164	Makhatadze 1997
DQA1*03:01	13.1	164	Makhatadze 1997
DQA1*03:02	0.03	164	Makhatadze 1997
DQA1*0300	7.32	164	Makhatadze 1997
DQA1*04:01	10.06	164	Makhatadze 1997
DQA1*05:01	21.96	164	Makhatadze 1997
DQA1*06:01	0	164	Makhatadze 1997
DQB1*02:01	12.73	165	Makhatadze 1997
DQB1*03:01	16.36	165	Makhatadze 1997
DQB1*03:02	10.3	165	Makhatadze 1997
DQB1*03:03	5.76	165	Makhatadze 1997
DQB1*03:04	3.03	165	Makhatadze 1997
DQB1*03:05	1.51	165	Makhatadze 1997
DQB1*04:01	5.76	165	Makhatadze 1997
DQB1*04:02	2.73	165	Makhatadze 1997
DQB1*05:01	10.61	165	Makhatadze 1997
DQB1*05:02	1.51	165	Makhatadze 1997
DQB1*05:03	4.54	165	Makhatadze 1997
DQB1*05:04	0	165	Makhatadze 1997
DQB1*06:01	3.63	165	Makhatadze 1997
DQB1*06:02	5.76	165	Makhatadze 1997
DQB1*06:03	2.12	165	Makhatadze 1997
DQB1*06:04	0.91	165	Makhatadze 1997
DQB1*06:05	1.21	165	Makhatadze 1997
DQB1*06:06	0.61	165	Makhatadze 1997
DQB1*06:07	0.61	165	Makhatadze 1997
DQB1*06:08	0.03	165	Makhatadze 1997
DRB1*01:01	2.5	160	Makhatadze 1997
DRB1*01:02	2.19	160	Makhatadze 1997
DRB1*01:03	0.9	160	Makhatadze 1997
DRB1*03:00	0.31	160	Makhatadze 1997
DRB1*03:01	3.75	160	Makhatadze 1997
DRB1*03:02	1.87	160	Makhatadze 1997
DRB1*04:00	1.56	160	Makhatadze 1997
DRB1*04:01	1.25	160	Makhatadze 1997
DRB1*04:02	1.87	160	Makhatadze 1997
DRB1*04:03	2.5	160	Makhatadze 1997
DRB1*04:04	0.62	160	Makhatadze 1997
DRB1*04:05	0	160	Makhatadze 1997
DRB1*04:06	0.62	160	Makhatadze 1997
DRB1*04:07	5	160	Makhatadze 1997
DRB1*04:08	0.62	160	Makhatadze 1997
DRB1*04:09	0.94	160	Makhatadze 1997
DRB1*04:10	0.31	160	Makhatadze 1997
DRB1*04:11	2.44	160	Makhatadze 1997
DRB1*04:12	1.56	160	Makhatadze 1997
DRB1*04:13	0.94	160	Makhatadze 1997
DRB1*07:01	8.44	160	Makhatadze 1997
DRB1*08:01	1.25	160	Makhatadze 1997
DRB1*08:02	2.81	160	Makhatadze 1997
DRB1*08:03	0	160	Makhatadze 1997
DRB1*08:04	1.25	160	Makhatadze 1997
DRB1*08:05	0	160	Makhatadze 1997
DRB1*08:07	0	160	Makhatadze 1997
DRB1*08:09	0.31	160	Makhatadze 1997
DRB1*09:01	0.94	160	Makhatadze 1997
DRB1*10:01	3.44	160	Makhatadze 1997
DRB1*11:00	0.31	160	Makhatadze 1997
DRB1*11:01	5	160	Makhatadze 1997
DRB1*11:02	1.87	160	Makhatadze 1997
DRB1*11:03	0.31	160	Makhatadze 1997
DRB1*11:04	1.56	160	Makhatadze 1997
DRB1*11:05	0.62	160	Makhatadze 1997
DRB1*11:06	1.56	160	Makhatadze 1997
DRB1*11:07	0.31	160	Makhatadze 1997
DRB1*12:00	0.62	160	Makhatadze 1997
DRB1*12:01	0.94	160	Makhatadze 1997
DRB1*13:00	0.31	160	Makhatadze 1997
DRB1*13:01	2.5	160	Makhatadze 1997
DRB1*13:02	1.56	160	Makhatadze 1997
DRB1*13:03	1.87	160	Makhatadze 1997
DRB1*13:04	0.31	160	Makhatadze 1997
DRB1*13:05	0	160	Makhatadze 1997
DRB1*13:06	0.94	160	Makhatadze 1997
DRB1*13:11	0.31	160	Makhatadze 1997
DRB1*13:12	0.31	160	Makhatadze 1997
DRB1*14:01	1.25	160	Makhatadze 1997
DRB1*14:02	4.69	160	Makhatadze 1997
DRB1*14:03	0.31	160	Makhatadze 1997
DRB1*14:04	0.94	160	Makhatadze 1997
DRB1*14:05	0	160	Makhatadze 1997
DRB1*14:06	0.31	160	Makhatadze 1997
DRB1*14:10	0.31	160	Makhatadze 1997
DRB1*14:16	0.31	160	Makhatadze 1997
DRB1*15:00	0.62	160	Makhatadze 1997
DRB1*15:01	2.81	160	Makhatadze 1997
DRB1*15:02	1.87	160	Makhatadze 1997
DRB1*15:03	1.87	160	Makhatadze 1997
DRB1*16:00	0.62	160	Makhatadze 1997
DRB1*16:01	0.62	160	Makhatadze 1997
DRB1*16:02	2.81	160	Makhatadze 1997
DRB1*16:03	0.31	160	Makhatadze 1997
DPA1*01:03	26.04	48	Rivera-Pirela 2016
DPA1*01:04	2.08	48	Rivera-Pirela 2016
DPA1*01:05	11.46	48	Rivera-Pirela 2016
DPA1*01:06	0	48	Rivera-Pirela 2016
DPA1*01:07	0	48	Rivera-Pirela 2016
DPA1*01:08	1.04	48	Rivera-Pirela 2016
DPA1*01:09	23.96	48	Rivera-Pirela 2016
DPA1*01:10	3.13	48	Rivera-Pirela 2016
DPA1*02:01	27.08	48	Rivera-Pirela 2016
DPA1*02:02	1.04	48	Rivera-Pirela 2016
DPA1*02:03	0	48	Rivera-Pirela 2016
DPA1*02:04	2.08	48	Rivera-Pirela 2016
DPA1*03:01	2.08	48	Rivera-Pirela 2016
DPA1*04:01	0	48	Rivera-Pirela 2016
DPB1*01:01	7.29	48	Rivera-Pirela 2016
DPB1*02:01	12.52	48	Rivera-Pirela 2016
DPB1*02:02	2.08	48	Rivera-Pirela 2016
DPB1*03:01	6.26	48	Rivera-Pirela 2016
DPB1*04:01	16.67	48	Rivera-Pirela 2016
DPB1*04:02	14.59	48	Rivera-Pirela 2016
DPB1*05:01	2.08	48	Rivera-Pirela 2016
DPB1*06:01	2.08	48	Rivera-Pirela 2016
DPB1*09:01	1.04	48	Rivera-Pirela 2016
DPB1*10:01	0	48	Rivera-Pirela 2016
DPB1*11:01	1.04	48	Rivera-Pirela 2016
DPB1*13:01	1.04	48	Rivera-Pirela 2016
DPB1*14:01	4.17	48	Rivera-Pirela 2016
DPB1*16:01	0	48	Rivera-Pirela 2016
DPB1*17:01	3.13	48	Rivera-Pirela 2016
DPB1*19:01	0	48	Rivera-Pirela 2016
DPB1*23:01	1.04	48	Rivera-Pirela 2016
DPB1*24:01	0	48	Rivera-Pirela 2016
DPB1*25:01	0	48	Rivera-Pirela 2016
DPB1*26:01	0	48	Rivera-Pirela 2016
DPB1*29:01	0	48	Rivera-Pirela 2016
DPB1*31:01	0	48	Rivera-Pirela 2016
DPB1*32:01	1.04	48	Rivera-Pirela 2016
DPB1*38:01	1.04	48	Rivera-Pirela 2016
DPB1*41:01	2.08	48	Rivera-Pirela 2016
DPB1*46:01	0	48	Rivera-Pirela 2016
DPB1*48:01	2.08	48	Rivera-Pirela 2016
DPB1*49:01	1.04	48	Rivera-Pirela 2016
DPB1*51:01	0	48	Rivera-Pirela 2016
DPB1*52:01	0	48	Rivera-Pirela 2016
DPB1*56:01	1.04	48	Rivera-Pirela 2016
DPB1*60:01	1.04	48	Rivera-Pirela 2016
DPB1*64:01	0	48	Rivera-Pirela 2016
DPB1*65:01	0	48	Rivera-Pirela 2016
DPB1*76:01	1.04	48	Rivera-Pirela 2016
DPB1*77:01	1.04	48	Rivera-Pirela 2016
DPB1*82:01	0	48	Rivera-Pirela 2016
DPB1*84:01	0	48	Rivera-Pirela 2016
DPB1*85:01	1.04	48	Rivera-Pirela 2016
DPB1*86:01	1.04	48	Rivera-Pirela 2016
DPB1*88:01	0	48	Rivera-Pirela 2016
DPB1*90:01	0	48	Rivera-Pirela 2016
DPB1*91:01	0	48	Rivera-Pirela 2016
DPB1*93:01	0	48	Rivera-Pirela 2016
DPB1*94:01	1.04	48	Rivera-Pirela 2016
DPB1*95:01	2.08	48	Rivera-Pirela 2016
DPB1*96:01	0	48	Rivera-Pirela 2016
DPB1*98:01	0	48	Rivera-Pirela 2016
DPB1*99:01	0	48	Rivera-Pirela 2016
DPB1*103:01	0	48	Rivera-Pirela 2016
DPB1*104:01	1.04	48	Rivera-Pirela 2016
DPB1*105:01	1.04	48	Rivera-Pirela 2016
DPB1*107:01	1.04	48	Rivera-Pirela 2016
DPB1*109:01	0	48	Rivera-Pirela 2016
DPB1*116:01	1.04	48	Rivera-Pirela 2016
DPB1*121:01	1.04	48	Rivera-Pirela 2016
DPB1*123:01	0	48	Rivera-Pirela 2016
DPB1*124:01	3.13	48	Rivera-Pirela 2016
DQB1*02	14.4	101	Sáenz-Cantele 2007
DQB1*03:01	21.8	101	Sáenz-Cantele 2007
DQB1*03:02	10.9	101	Sáenz-Cantele 2007
DQB1*03:03	0	101	Sáenz-Cantele 2007
DQB1*03:04	0.5	101	Sáenz-Cantele 2007
DQB1*03:06	0.5	101	Sáenz-Cantele 2007
DQB1*03:07	1	101	Sáenz-Cantele 2007
DQB1*03:09	2	101	Sáenz-Cantele 2007
DQB1*04:01	0	101	Sáenz-Cantele 2007
DQB1*04:02	7.4	101	Sáenz-Cantele 2007
DQB1*05:01	12.9	101	Sáenz-Cantele 2007
DQB1*05:02	0.5	101	Sáenz-Cantele 2007
DQB1*05:03	3	101	Sáenz-Cantele 2007
DQB1*06:01	1	101	Sáenz-Cantele 2007
DQB1*06:02	5.4	101	Sáenz-Cantele 2007
DQB1*06:03	1.5	101	Sáenz-Cantele 2007
DQB1*06:04	2.5	101	Sáenz-Cantele 2007
DQB1*06:07	0	101	Sáenz-Cantele 2007
DQB1*06:09	1	101	Sáenz-Cantele 2007
DQB1*06:11	0	101	Sáenz-Cantele 2007
DQB1*06:13	1.5	101	Sáenz-Cantele 2007
DRB1*01	9.5	101	Sáenz-Cantele 2007
DRB1*03:01	5	101	Sáenz-Cantele 2007
DRB1*03:02	2.5	101	Sáenz-Cantele 2007
DRB1*04:01	0.5	101	Sáenz-Cantele 2007
DRB1*04:02	1.5	101	Sáenz-Cantele 2007
DRB1*04:03	4	101	Sáenz-Cantele 2007
DRB1*04:04	1	101	Sáenz-Cantele 2007
DRB1*04:05	2.5	101	Sáenz-Cantele 2007
DRB1*04:07	5	101	Sáenz-Cantele 2007
DRB1*04:11	3	101	Sáenz-Cantele 2007
DRB1*04:17	0.5	101	Sáenz-Cantele 2007
DRB1*04:22	0.5	101	Sáenz-Cantele 2007
DRB1*04:37	0.5	101	Sáenz-Cantele 2007
DRB1*07:01	0	101	Sáenz-Cantele 2007
DRB1*08:07	0	101	Sáenz-Cantele 2007
DRB1*10:01	0	101	Sáenz-Cantele 2007
DRB1*11:01	5.4	101	Sáenz-Cantele 2007
DRB1*11:02	2.5	101	Sáenz-Cantele 2007
DRB1*11:04	1.5	101	Sáenz-Cantele 2007
DRB1*12	1.5	101	Sáenz-Cantele 2007
DRB1*13:01	5.4	101	Sáenz-Cantele 2007
DRB1*13:02	1.5	101	Sáenz-Cantele 2007
DRB1*13:08	0.5	101	Sáenz-Cantele 2007
DRB1*14:01	0	101	Sáenz-Cantele 2007
DRB1*14:02	6.4	101	Sáenz-Cantele 2007
DRB1*15:01	3.5	101	Sáenz-Cantele 2007
DRB1*15:03	0.5	101	Sáenz-Cantele 2007
DRB1*16:02	0.5	101	Sáenz-Cantele 2007
