# Supplementary material for: Identification of Novel Candidate Epitopes on SARS-CoV-2 Proteins for South America: A Review of HLA Frequencies by Country
Source: Front Immunol. 2020 Sep 3;11:2008. doi: 10.3389/fimmu.2020.02008 (PMC7494848; doi:10.3389/fimmu.2020.02008)
Supplement: Supplementary file 1 [file Data_Sheet_1.zip › Table_S5_final.xlsx]

## Sheet: WAF Argentina
Table S5: Weighted allele frequencies by country. (Argentina)
This dataset presents the weighted allele frequencies (WAFs) by country for the current and updated scenarios, and the studies considered per allele. We are only showing alleles at 4-digit resolution with updated WAF ≥ 5%. The references shown correspond to the datasets used to calculate the updated frequency. The numbers in brackets indicate WAF values calculated ignoring missing data. The numbe…
Country	Reported alleles	Current Frequency (%)	Current Sample size [N]	Updated Frequency (%)	Updated Sample size [N]	References (updated frequency)
Argentina	A*01:01	3.05	214	10.28	1472	Hurley 2017
Argentina	A*02:01	24.09	214	21.83	1472	Hurley 2017
Argentina	A*03:01	0.68	214	8.66	1472	Hurley 2017
Argentina	A*11:01	0.24	214	5.71	1472	Hurley 2017
Argentina	A*24:02	5.39	214	10.18	1472	Hurley 2017
Argentina	A*31:01	32.23	214	6.27	1472	Hurley 2017
Argentina	B*07:02	0.42	248	5.25	1472	Hurley 2017
Argentina	B*08:01	0.59	248	6.39	1472	Hurley 2017
Argentina	B*18:01	0	248	5.98	1472	Hurley 2017
Argentina	B*35:01	2.42	248	6.21	1472	Hurley 2017
Argentina	B*44:03	1.42	248	6.04	1472	Hurley 2017
Argentina	B*51:01	5.07	248	7.88	1472	Hurley 2017
Argentina	C*04:01	.	.	15.96	1472	Hurley 2017
Argentina	C*05:01	.	.	6.08	1472	Hurley 2017
Argentina	C*06:02	.	.	7.81	1472	Hurley 2017
Argentina	C*07:01	.	.	14.16	1472	Hurley 2017
Argentina	C*07:02	.	.	9.95	1472	Hurley 2017
Argentina	C*12:03	.	.	6.59	1472	Hurley 2017
Argentina	DPB1*02:01	13.28	481	13.28	481	Cerna 1993, Marcos 2000 [AFNDB]
Argentina	DPB1*03:01	7.69	481	7.69	481	Cerna 1993, Marcos 2000 [AFNDB]
Argentina	DPB1*04:01	25.17	481	25.17	481	Cerna 1993, Marcos 2000 [AFNDB]
Argentina	DPB1*04:02	24.49	481	24.49	481	Cerna 1993, Marcos 2000 [AFNDB]
Argentina	DQA1*01:01	10.5	481	11.17	686	Cerna 1993, Pando 1998, Marcos 2000 [AFNDB]
Argentina	DQA1*01:02	12.31	481	13.45	686	Cerna 1993, Pando 1998, Marcos 2000 [AFNDB]
Argentina	DQA1*01:03	5.66	481	6.12	686	Cerna 1993, Pando 1998, Marcos 2000 [AFNDB]
Argentina	DQA1*02:01	10.91	481	11.74	686	Cerna 1993, Pando 1998, Marcos 2000 [AFNDB]
Argentina	DQA1*04:01	8.79	481	7.67	686	Cerna 1993, Pando 1998, Marcos 2000 [AFNDB]
Argentina	DQA1*05:01	9.89	481	14.98	686	Cerna 1993, Pando 1998, Marcos 2000 [AFNDB]
Argentina	DQB1*02:01	16.44	481	16.9	908.5	Cerna 1993, Fainboim 1994, Pando 1998, Marcos 2000 [AFNDB], Motta 2014
Argentina	DQB1*02:02	0	481	1.21 [9.24]	908.5	Cerna 1993, Fainboim 1994, Pando 1998, Marcos 2000 [AFNDB], Motta 2014
Argentina	DQB1*03:01	25.9	481	23.89	908.5	Cerna 1993, Fainboim 1994, Pando 1998, Marcos 2000 [AFNDB], Motta 2014
Argentina	DQB1*03:02	15.53	481	13.32	908.5	Cerna 1993, Fainboim 1994, Pando 1998, Marcos 2000 [AFNDB], Motta 2014
Argentina	DQB1*03:03	4.14	481	5.17	908.5	Cerna 1993, Fainboim 1994, Pando 1998, Marcos 2000 [AFNDB], Motta 2014
Argentina	DQB1*04:02	8.29	481	6.74	908.5	Cerna 1993, Fainboim 1994, Pando 1998, Marcos 2000 [AFNDB], Motta 2014
Argentina	DQB1*05:01	10.51	481	9.35	908.5	Cerna 1993, Fainboim 1994, Pando 1998, Marcos 2000 [AFNDB], Motta 2014
Argentina	DQB1*06:02	6.85	481	7.4	908.5	Cerna 1993, Fainboim 1994, Pando 1998, Marcos 2000 [AFNDB], Motta 2014
Argentina	DRB1*03:01	8.9	481	9.48	688.5	Cerna 1993, Pando 1998, Marcos 2000 [AFNDB]
Argentina	DRB1*07:01	10.6	481	11.54	688.5	Cerna 1993, Pando 1998, Marcos 2000 [AFNDB]
Argentina	DRB1*08:02	7.43	481	5.98	688.5	Cerna 1993, Pando 1998, Marcos 2000 [AFNDB]
Argentina	DRB1*11:01	4.78	481	5.22	688.5	Cerna 1993, Pando 1998, Marcos 2000 [AFNDB]
Argentina	DRB1*13:02	4.4	481	4.74 [5.70]	688.5	Cerna 1993, Pando 1998, Marcos 2000 [AFNDB]
Argentina	DRB1*15:01	5.31	481	5.81	688.5	Cerna 1993, Pando 1998, Marcos 2000 [AFNDB]

## Sheet: WAF Bolivia
Table S5: Weighted allele frequencies by country. (Bolivia)
This dataset presents the weighted allele frequencies (WAFs) by country for the current and updated scenarios, and the studies considered per allele. We are only showing alleles at 4-digit resolution with updated WAF ≥ 5%. The references shown correspond to the datasets used to calculate the updated frequency. The numbers in brackets indicate WAF values calculated ignoring missing data. The numbe…
Country	Reported alleles	Current Frequency (%)	Current Sample size [N]	Updated Frequency (%)	Updated Sample size [N]	References (updated frequency)
Bolivia	A*02	56.08	182	53.86	287	Cervantes 2003, Arnaiz-Villena 2005, Martinez-Laso 2006
Bolivia	A*24	15.34	182	15.11	287	Cervantes 2003, Arnaiz-Villena 2005, Martinez-Laso 2006
Bolivia	A*31	5.45	182	6.16	287	Cervantes 2003, Arnaiz-Villena 2005, Martinez-Laso 2006
Bolivia	A*68	11.55	182	11.64	287	Cervantes 2003, Arnaiz-Villena 2005, Martinez-Laso 2006
Bolivia	B*15	9.9	182	11.4	287	Cervantes 2003, Arnaiz-Villena 2005, Martinez-Laso 2006
Bolivia	B*35	42	182	39.55	287	Cervantes 2003, Arnaiz-Villena 2005, Martinez-Laso 2006
Bolivia	B*39	8.66	182	8.2	287	Cervantes 2003, Arnaiz-Villena 2005, Martinez-Laso 2006
Bolivia	B*40	8.34	182	6.9	287	Cervantes 2003, Arnaiz-Villena 2005, Martinez-Laso 2006
Bolivia	B*48	13.45	182	10.39	287	Cervantes 2003, Arnaiz-Villena 2005, Martinez-Laso 2006
Bolivia	B*51	6.11	182	9	287	Cervantes 2003, Arnaiz-Villena 2005, Martinez-Laso 2006
Bolivia	Cw*01	.	.	11	105	Cervantes 2003
Bolivia	Cw*03	.	.	6.6	105	Cervantes 2003
Bolivia	Cw*04	.	.	36.8	105	Cervantes 2003
Bolivia	Cw*06	.	.	5.9	105	Cervantes 2003
Bolivia	Cw*07	.	.	14.7	105	Cervantes 2003
Bolivia	Cw*08	.	.	9.6	105	Cervantes 2003
Bolivia	Cw*15	.	.	9.6	105	Cervantes 2003
Bolivia	DQB1*03:01	18.37	182	20.54	287	Cervantes 2003, Arnaiz-Villena 2005, Martinez-Laso 2006
Bolivia	DQB1*03:02	28.02	182	28.53	287	Cervantes 2003, Arnaiz-Villena 2005, Martinez-Laso 2006
Bolivia	DQB1*03:03	12.9	182	11.4	287	Cervantes 2003, Arnaiz-Villena 2005, Martinez-Laso 2006
Bolivia	DQB1*04:02	30.16	182	26.92	287	Cervantes 2003, Arnaiz-Villena 2005, Martinez-Laso 2006
Bolivia	DRB1*04:04	10.1	182	6.41	287	Cervantes 2003, Arnaiz-Villena 2005, Martinez-Laso 2006
Bolivia	DRB1*04:07	8.77	182	5.56	287	Cervantes 2003, Arnaiz-Villena 2005, Martinez-Laso 2006
Bolivia	DRB1*08:02	29.86	182	18.93	287	Cervantes 2003, Arnaiz-Villena 2005, Martinez-Laso 2006
Bolivia	DRB1*09:01	14.8	182	12.9	287	Cervantes 2003, Arnaiz-Villena 2005, Martinez-Laso 2006
Bolivia	DRB1*14:02	12.92	182	8.19	287	Cervantes 2003, Arnaiz-Villena 2005, Martinez-Laso 2006

## Sheet: WAF Brasil
Table S5: Weighted allele frequencies by country. (Brazil)
This dataset presents the weighted allele frequencies (WAFs) by country for the current and updated scenarios, and the studies considered per allele. We are only showing alleles at 4-digit resolution with updated WAF ≥ 5%. The references shown correspond to the datasets used to calculate the updated frequency. The numbers in brackets indicate WAF values calculated ignoring missing data. The numbe…
Country	Reported alleles	Current Frequency (%)	Current Sample size [N]	Updated Frequency (%)	Updated Sample size [N]	References (updated frequency)
Brazil	A*01:01	5.74	407	9.06	4180777	Halagan 2018
Brazil	A*02:01	18.47	407	22.37	4180777	Halagan 2018
Brazil	A*03:01	6.77	407	8.81	4180777	Halagan 2018
Brazil	A*11:01	3.32	407	5.26	4180777	Halagan 2018
Brazil	A*23:01	6.44	407	5.13	4180777	Halagan 2018
Brazil	A*24:02	8.32	407	9.11	4180777	Halagan 2018
Brazil	B*07:02	6.27	405	6.28	4180777	Halagan 2018
Brazil	B*08:01	5.23	405	5.09	4180777	Halagan 2018
Brazil	B*35:01	4.44	405	6.52	4180777	Halagan 2018
Brazil	B*44:03	3.7	405	5.82	4180777	Halagan 2018
Brazil	B*51:01	4.8	405	7.85	4180777	Halagan 2018
Brazil	C*03:03	2.81	252	5.11	92569	Halagan 2018
Brazil	C*03:04	8.36	252	5.08	92569	Halagan 2018
Brazil	C*04:01	15.01	252	15.68	92569	Halagan 2018
Brazil	C*05:01	5.41	252	9.36	92569	Halagan 2018
Brazil	C*06:02	2.8	252	8.37	92569	Halagan 2018
Brazil	C*07:01	11.26	252	10.81	92569	Halagan 2018
Brazil	C*07:02	6.8	252	8.37	92569	Halagan 2018
Brazil	C*08:02	5.61	252	5.32	92569	Halagan 2018
Brazil	C*15:02	2.39	252	8.4	92569	Halagan 2018
Brazil	C*16:01	5.2	252	6.85	92569	Halagan 2018
Brazil	DPA1*01:03	71.7	50	70.1	108	Castro 2019
Brazil	DPA1*02:01	28.3	50	21	108	Castro 2019
Brazil	DPB1*01:01	0.4	124	5.26	241	Werneck 2016, Castro 2019
Brazil	DPB1*02:01	2.86	124	13.59	241	Werneck 2016, Castro 2019
Brazil	DPB1*03:01	4.47	124	8.73	241	Werneck 2016, Castro 2019
Brazil	DPB1*04:01	9.5	124	28.29	241	Werneck 2016, Castro 2019
Brazil	DPB1*04:02	64.98	124	15.04	241	Werneck 2016, Castro 2019
Brazil	DQA1*01:01	11	1241	11.18	{1630}	Sotomaior 1998, Maciag 2000, Tsuneto 2003, Cardozo 2014, Franco-Brochado 2016, Castro 2019, Castillo Lima Vendramini 2020
Brazil	DQA1*01:02	10.77	1241	8.69154	2942	Sotomaior 1998, Maciag 2000, Tsuneto 2003, Cardozo 2014, Franco-Brochado 2016, Castro 2019, Castillo Lima Vendramini 2020
Brazil	DQA1*01:03	4.23	1241	4.63 [5.10]	2942	Sotomaior 1998, Maciag 2000, Tsuneto 2003, Cardozo 2014, Franco-Brochado 2016, Castro 2019, Castillo Lima Vendramini 2020
Brazil	DQA1*02:01	8.89	1241	9.36982	2942	Sotomaior 1998, Maciag 2000, Tsuneto 2003, Cardozo 2014, Franco-Brochado 2016, Castro 2019, Castillo Lima Vendramini 2020
Brazil	DQA1*03:01	10.4	{641}	6.60396	{2169}	Sotomaior 1998, Maciag 2000, Tsuneto 2003, Cardozo 2014, Franco-Brochado 2016, Castro 2019, Castillo Lima Vendramini 2020
Brazil	DQA1*04:01	16.84	1241	12.5231	2942	Sotomaior 1998, Maciag 2000, Tsuneto 2003, Cardozo 2014, Franco-Brochado 2016, Castro 2019, Castillo Lima Vendramini 2020
Brazil	DQA1*05:01	19.7429	1241	13.1007	2942	Sotomaior 1998, Maciag 2000, Tsuneto 2003, Cardozo 2014, Franco-Brochado 2016, Castro 2019, Castillo Lima Vendramini 2020
Brazil	DQA1*05:05	8.42	1241	4.14 [16.24]	2942	Sotomaior 1998, Maciag 2000, Tsuneto 2003, Cardozo 2014, Franco-Brochado 2016, Castro 2019, Castillo Lima Vendramini 2020
Brazil	DQB1*02:01	9.42	{744}	21.84	193053	Halagan 2018
Brazil	DQB1*03:01	23.29	1318	20.53	193053	Halagan 2018
Brazil	DQB1*03:02	13.48	1318	10.84	193053	Halagan 2018
Brazil	DQB1*04:02	14.76	1318	6	193053	Halagan 2018
Brazil	DQB1*05:01	10.63	1318	12.43	193053	Halagan 2018
Brazil	DQB1*06:02	5.7	1318	9.04	193053	Halagan 2018
Brazil	DQB1*06:03	4.18	1318	6.68	193053	Halagan 2018
Brazil	DRB1*01:01	4.21 [5.40]	1799	5.62	4180777	Halagan 2018
Brazil	DRB1*03:01	6.49	1799	8.56	4180777	Halagan 2018
Brazil	DRB1*07:01	9.58	1799	12.96	4180777	Halagan 2018
Brazil	DRB1*11:01	5.91	1799	6.86	4180777	Halagan 2018
Brazil	DRB1*13:01	4.54	1799	6.63	4180777	Halagan 2018
Brazil	DRB1*13:02	3.11	1799	5.13	4180777	Halagan 2018
Brazil	DRB1*15:01	4.21	1799	6.38	4180777	Halagan 2018

## Sheet: WAF Chile
Table S5: Weighted allele frequencies by country. (Chile)
This dataset presents the weighted allele frequencies (WAFs) by country for the current and updated scenarios, and the studies considered per allele. We are only showing alleles at 4-digit resolution with updated WAF ≥ 5%. The references shown correspond to the datasets used to calculate the updated frequency. The numbers in brackets indicate WAF values calculated ignoring missing data. The numbe…
Country	Reported alleles	Current Frequency (%)	Current Sample size [N]	Updated Frequency (%)	Updated Sample size [N]	References (updated frequency)
Chile	A*01:01	5.87	136	7	400	Rey 2013, Castro-Santos 2020
Chile	A*02:01	19.23	136	21.41	400	Rey 2013, Castro-Santos 2020
Chile	A*03:01	7.54	136	7.06	400	Rey 2013, Castro-Santos 2020
Chile	A*24:02	5.79	136	6.72	400	Rey 2013, Castro-Santos 2020
Chile	A*29:02	2.64	136	2.90 [5.04]	400	Rey 2013, Castro-Santos 2020
Chile	A*31:01	3.74	136	5.4	400	Rey 2013, Castro-Santos 2020
Chile	A*68:01	18.21	136	19.19	400	Rey 2013, Castro-Santos 2020
Chile	B*07:02	5.76	136	5.97	400	Rey 2013, Castro-Santos 2020
Chile	B*18:01	1.83	136	3.00 [5.22]	400	Rey 2013, Castro-Santos 2020
Chile	B*35:01	2.91	136	5.78	400	Rey 2013, Castro-Santos 2020
Chile	B*39:09	12.35	136	11.56	400	Rey 2013, Castro-Santos 2020
Chile	B*51:01	4.08	136	6.27	400	Rey 2013, Castro-Santos 2020
Chile	C*04:01	11.68	70	12.47	230	Turner 2005, Castro-Santos 2020
Chile	C*05:01	4.6	70	6.19	230	Turner 2005, Castro-Santos 2020
Chile	C*06:02	5.13	70	6.35	230	Turner 2005, Castro-Santos 2020
Chile	C*07:01	5.13	70	7.65	230	Turner 2005, Castro-Santos 2020
Chile	C*07:02	13.97	70	19.69	230	Turner 2005, Castro-Santos 2020
Chile	DQA1*01:01	31	124	32.53	198	Perez-Bravo 1995, Pérez-Bravo 1999
Chile	DQA1*02:01	10.5	124	10.61	198	Perez-Bravo 1995, Pérez-Bravo 1999
Chile	DQA1*03:01	25.8	124	26.51	198	Perez-Bravo 1995, Pérez-Bravo 1999
Chile	DQA1*04:01	15.7	124	12.11	198	Perez-Bravo 1995, Pérez-Bravo 1999
Chile	DQA1*05:01	16.9	124	18.17	198	Perez-Bravo 1995, Pérez-Bravo 1999
Chile	DQB1*02:01	9.33	260	10.54	438	Perez-Bravo 1995, Pérez-Bravo 1999, Turner 2005 [AFNDB], Rey 2013, Arnaiz-Villena 2019
Chile	DQB1*03:01	24.97	260	26.24	438	Perez-Bravo 1995, Pérez-Bravo 1999, Turner 2005 [AFNDB], Rey 2013, Arnaiz-Villena 2019
Chile	DQB1*03:02	23.23	260	24.76	438	Perez-Bravo 1995, Pérez-Bravo 1999, Turner 2005 [AFNDB], Rey 2013, Arnaiz-Villena 2019
Chile	DQB1*04:02	5.58	260	5.83	438	Perez-Bravo 1995, Pérez-Bravo 1999, Turner 2005 [AFNDB], Rey 2013, Arnaiz-Villena 2019
Chile	DQB1*05:01	9.4	260	9.58	438	Perez-Bravo 1995, Pérez-Bravo 1999, Turner 2005 [AFNDB], Rey 2013, Arnaiz-Villena 2019
Chile	DQB1*06:02	8.75	260	7.94	438	Perez-Bravo 1995, Pérez-Bravo 1999, Turner 2005 [AFNDB], Rey 2013, Arnaiz-Villena 2019
Chile	DRB1*03:01	5.9	920	7.35	1534	Rey 2013, Schäfer 2016, Castro-Santos 2020
Chile	DRB1*04:07	6.06	920	5.83	1534	Rey 2013, Schäfer 2016, Castro-Santos 2020
Chile	DRB1*07:01	9.7	920	9.84	1534	Rey 2013, Schäfer 2016, Castro-Santos 2020
Chile	DRB1*08:02	5.21	920	5.25	1534	Rey 2013, Schäfer 2016, Castro-Santos 2020

## Sheet: WAF Colombia
Table S5: Weighted allele frequencies by country. (Colombia)
This dataset presents the weighted allele frequencies (WAFs) by country for the current and updated scenarios, and the studies considered per allele. We are only showing alleles at 4-digit resolution with updated WAF ≥ 5%. The references shown correspond to the datasets used to calculate the updated frequency. The numbers in brackets indicate WAF values calculated ignoring missing data. The numbe…
Country	Reported alleles	Current Frequency (%)	Current Sample size [N]	Updated Frequency (%)	Updated Sample size [N]	References (updated frequency)
Colombia	A*01:01	6.08	1463	6.08	1463	Páez-Gutiérrez 2019
Colombia	A*02:01	16.13	1463	16.13	1463	Páez-Gutiérrez 2019
Colombia	A*03:01	6.12	1463	6.12	1463	Páez-Gutiérrez 2019
Colombia	A*24:02	20.81	1463	20.81	1463	Páez-Gutiérrez 2019
Colombia	A*68:01	5.19	1463	5.19	1463	Páez-Gutiérrez 2019
Colombia	B*35:43	8.65	1463	8.65	1463	Páez-Gutiérrez 2019
Colombia	B*40:02	8.44	1463	8.44	1463	Páez-Gutiérrez 2019
Colombia	B*44:03	5.6	1463	5.6	1463	Páez-Gutiérrez 2019
Colombia	B*51:01	5.64	1463	5.64	1463	Páez-Gutiérrez 2019
Colombia	C*01:02	11.38	1463	11.38	1463	Páez-Gutiérrez 2019
Colombia	C*03:04	8.17	1463	8.17	1463	Páez-Gutiérrez 2019
Colombia	C*04:01	14.9	1463	14.9	1463	Páez-Gutiérrez 2019
Colombia	C*05:01	5.06	1463	5.06	1463	Páez-Gutiérrez 2019
Colombia	C*06:02	5.13	1463	5.13	1463	Páez-Gutiérrez 2019
Colombia	C*07:01	8.92	1463	8.92	1463	Páez-Gutiérrez 2019
Colombia	C*07:02	9.67	1463	9.67	1463	Páez-Gutiérrez 2019
Colombia	C*16:01	5.13	1463	5.13	1463	Páez-Gutiérrez 2019
Colombia	DPB1*04:02	40.7	54	34.73	154	Briceno 1996
Colombia	DPB1*14:01	57.5	54	64.64	154	Briceno 1996
Colombia	DQA1*01:02	8.97	117	8.97	117	Yunis 1994
Colombia	DQA1*04:01	25.21	117	25.21	117	Yunis 1994
Colombia	DQA1*05:01	20.08	117	20.08	117	Yunis 1994
Colombia	DQB1*02:01	14.59	1463	14.45	1737	Páez-Gutiérrez 2019, Del Río-Ospina 2019
Colombia	DQB1*03:01	19.07	1463	19.23	1737	Páez-Gutiérrez 2019, Del Río-Ospina 2019
Colombia	DQB1*03:02	22.45	1463	22.47	1737	Páez-Gutiérrez 2019, Del Río-Ospina 2019
Colombia	DQB1*04:02	10.87	1463	10.76	1737	Páez-Gutiérrez 2019, Del Río-Ospina 2019
Colombia	DQB1*05:01	11.69	1463	11.63	1737	Páez-Gutiérrez 2019, Del Río-Ospina 2019
Colombia	DQB1*06:02	7.07	1463	7.03	1737	Páez-Gutiérrez 2019, Del Río-Ospina 2019
Colombia	DRB1*03:01	5.54	1463	5.57	1737	Páez-Gutiérrez 2019, Del Río-Ospina 2019
Colombia	DRB1*04:07	12.27	1463	12.39	1737	Páez-Gutiérrez 2019, Del Río-Ospina 2019
Colombia	DRB1*07:01	9.4	1463	9.15	1737	Páez-Gutiérrez 2019, Del Río-Ospina 2019
Colombia	DRB1*08:02	6.46	1463	6.25	1737	Páez-Gutiérrez 2019, Del Río-Ospina 2019
Colombia	DRB1*15:01	5.78	1463	5.96	1737	Páez-Gutiérrez 2019, Del Río-Ospina 2019

## Sheet: WAF Ecuador
Table S5: Weighted allele frequencies by country. (Ecuador)
This dataset presents the weighted allele frequencies (WAFs) by country for the current and updated scenarios, and the studies considered per allele. We are only showing alleles at 4-digit resolution with updated WAF ≥ 5%. The references shown correspond to the datasets used to calculate the updated frequency. The numbers in brackets indicate WAF values calculated ignoring missing data. The numbe…
Country	Reported alleles	Current Frequency (%)	Current Sample size [N]	Updated Frequency (%)	Updated Sample size [N]	References (updated frequency)
Ecuador	A*02:01	25.4	63	25.4	63	Arnaiz-Villena 2018
Ecuador	A*03:01	7.94	63	7.94	63	Arnaiz-Villena 2018
Ecuador	A*24:02	11.9	63	11.9	63	Arnaiz-Villena 2018
Ecuador	A*68:01	6.35	63	6.35	63	Arnaiz-Villena 2018
Ecuador	B*40:02	9.93	1101	9.93	1101	Galarza 2018
Ecuador	DPA1*01:03	20.7	58	39.01	141	Begovich 2001
Ecuador	DPA1*02:01	43.1	58	45.75	141	Begovich 2001
Ecuador	DPA1*02:02	21.6	58	9.24	141	Begovich 2001
Ecuador	DPA1*03:01	13.8	58	5.68	141	Begovich 2001
Ecuador	DPB1*01:01	11.41	241	11.4075	241	Tratchenberg 1995, Begovich 2001
Ecuador	DPB1*02:01	6.42	241	6.42324	241	Tratchenberg 1995, Begovich 2001
Ecuador	DPB1*04:02	35.85	241	35.8502	241	Tratchenberg 1995, Begovich 2001
Ecuador	DPB1*14:01	36.53	241	36.5253	241	Tratchenberg 1995, Begovich 2001
Ecuador	DQA1*01:02	9.35	241	9.27645	372	Tratchenberg 1995, Begovich 2000, De Angelis 2011, Iorio 2014
Ecuador	DQA1*01:03	3.1	241	2.28 [6.19]	372	Tratchenberg 1995, Begovich 2000, De Angelis 2011, Iorio 2014
Ecuador	DQA1*02:01	2.48	241	3.22 [6.33]	372	Tratchenberg 1995, Begovich 2000, De Angelis 2011, Iorio 2014
Ecuador	DQA1*03:01	.	.	12.22	{131}	Tratchenberg 1995, Begovich 2000, De Angelis 2011, Iorio 2014
Ecuador	DQA1*03:02	.	.	6.87	{131}	Tratchenberg 1995, Begovich 2000, De Angelis 2011, Iorio 2014
Ecuador	DQA1*04:01	15.57	241	22.4491	372	Tratchenberg 1995, Begovich 2000, De Angelis 2011, Iorio 2014
Ecuador	DQA1*05:01	22.6	241	19.2114	372	Tratchenberg 1995, Begovich 2000, De Angelis 2011, Iorio 2014
Ecuador	DQB1*02:01	3.95	241	2.70 [16.30]	{314}	Tratchenberg 1995, Begovich 2000, De Angelis 2011, Iorio 2014
Ecuador	DQB1*03:01	21.38	241	21.51	372	Tratchenberg 1995, Begovich 2000, De Angelis 2011, Iorio 2014
Ecuador	DQB1*03:02	33.02	241	27.3095	372	Tratchenberg 1995, Begovich 2000, De Angelis 2011, Iorio 2014
Ecuador	DQB1*03:03	15.56	241	14.1159	372	Tratchenberg 1995, Begovich 2000, De Angelis 2011, Iorio 2014
Ecuador	DQB1*04:01	0	241	1.08 [7.70]	372	Tratchenberg 1995, Begovich 2000, De Angelis 2011, Iorio 2014
Ecuador	DQB1*04:02	11.79	241	13.4141	372	Tratchenberg 1995, Begovich 2000, De Angelis 2011, Iorio 2014
Ecuador	DQB1*06:02	5.61	241	4.98 [13.51]	372	Tratchenberg 1995, Begovich 2000, De Angelis 2011, Iorio 2014
Ecuador	DQB1*06:03	2.48	241	1.61 [10.30]	372	Tratchenberg 1995, Begovich 2000, De Angelis 2011, Iorio 2014
Ecuador	DQB1*06:09	2.48	241	2.01 [5.46]	372	Tratchenberg 1995, Begovich 2000, De Angelis 2011, Iorio 2014
Ecuador	DQB1*06:11	0	241	1.07 [5.06]	372	Tratchenberg 1995, Begovich 2000, De Angelis 2011, Iorio 2014
Ecuador	DRB1*04:04	5.4	183	5.4	183	Tratchenberg 1995
Ecuador	DRB1*04:07	28.7	183	28.7	183	Tratchenberg 1995
Ecuador	DRB1*08:02	10.4	183	10.4	183	Tratchenberg 1995
Ecuador	DRB1*08:04	6.7	183	6.7	183	Tratchenberg 1995
Ecuador	DRB1*09:01	20.5	183	20.5	183	Tratchenberg 1995
Ecuador	DRB1*14:02	15	183	15	183	Tratchenberg 1995
Ecuador	DRB1*16:02	7.9	183	7.9	183	Tratchenberg 1995

## Sheet: WAF Paraguay
Table S5: Weighted allele frequencies by country. (Paraguay)
This dataset presents the weighted allele frequencies (WAFs) by country for the current and updated scenarios, and the studies considered per allele. We are only showing alleles at 4-digit resolution with updated WAF ≥ 5%. The references shown correspond to the datasets used to calculate the updated frequency. The numbers in brackets indicate WAF values calculated ignoring missing data. The numbe…
Country	Reported alleles	Current Frequency (%)	Current Sample size [N]	Updated Frequency (%)	Updated Sample size [N]	References (updated frequency)
Paraguay	A*02:11	.	.	21.3	40	Benitez 2011
Paraguay	A*31:01	.	.	12.5	40	Benitez 2011
Paraguay	B*15:04	.	.	28.75	40	Benitez 2011
Paraguay	B*35:05	.	.	8.75	40	Benitez 2011
Paraguay	B*35:11	.	.	8.75	40	Benitez 2011
Paraguay	B*40:03	.	.	13.75	40	Benitez 2011
Paraguay	B*40:04	.	.	18.75	40	Benitez 2011
Paraguay	B*51:04	.	.	8.75	40	Benitez 2011
Paraguay	DQA1*04:01	11.5	87	11.5	87	Tsuneto 2003
Paraguay	DQA1*05:01	13.8	87	13.8	87	Tsuneto 2003
Paraguay	DQB1*03:01	13.8	87	13.8	87	Tsuneto 2003
Paraguay	DQB1*03:02	74.7	87	74.7	87	Tsuneto 2003
Paraguay	DQB1*04:02	11.5	87	11.5	87	Tsuneto 2003
Paraguay	DRB1*04:11	74.1	87	55.88	127	Tsuneto 2003, Benitez 2011
Paraguay	DRB1*08:07	8	87	5.48	127	Tsuneto 2003, Benitez 2011
Paraguay	DRB1*14:02	5.2	87	5.53	127	Tsuneto 2003, Benitez 2011
Paraguay	DRB1*14:13	8	87	9.02	127	Tsuneto 2003, Benitez 2011
Paraguay	DRB1*16:02	0	87	12.6	127	Tsuneto 2003, Benitez 2011

## Sheet: WAF Peru
Table S5: Weighted allele frequencies by country. (Peru)
This dataset presents the weighted allele frequencies (WAFs) by country for the current and updated scenarios, and the studies considered per allele. We are only showing alleles at 4-digit resolution with updated WAF ≥ 5%. The references shown correspond to the datasets used to calculate the updated frequency. The numbers in brackets indicate WAF values calculated ignoring missing data. The numbe…
Country	Reported alleles	Current Frequency (%)	Current Sample Size [N]	Updated Frequency (%)	Updated Sample size [N]	References (updated frequency)
Peru	A*02:01	50	105	23.4	468	Olvera 2015
Peru	A*02:11	0	105	9.3	468	Olvera 2015
Peru	A*24:02	28.1	105	9.72	468	Olvera 2015
Peru	A*31:01	6.1	105	5.13	468	Olvera 2015
Peru	B*35:01	10.9	105	5.99	468	Olvera 2015
Peru	B*51:01	1.4	105	5.24	468	Olvera 2015
Peru	C*03:04	7.09	148	9.4	468	Olvera 2015
Peru	C*04:01	.	.	18.81	468	Olvera 2015
Peru	C*07:02	.	.	14.64	468	Olvera 2015
Peru	DQA1*04:01	13.6	44	13.6	44	Tsuneto 2003
Peru	DQA1*05:01	28.4	44	28.4	44	Tsuneto 2003
Peru	DQB1*03:01	21.97	336	21.97	336	De Pablo 2000, Moscoso 2006, Arnaiz-Villena 2009
Peru	DQB1*03:02	31.02	336	31.02	336	De Pablo 2000, Moscoso 2006, Arnaiz-Villena 2009
Peru	DQB1*03:03	11.06	336	11.06	336	De Pablo 2000, Moscoso 2006, Arnaiz-Villena 2009
Peru	DQB1*04:02	23.04	336	23.04	336	De Pablo 2000, Moscoso 2006, Arnaiz-Villena 2009
Peru	DRB1*04:03	15.42	188	15.42	188	Moscoso 2006, Arnaiz-Villena 2009
Peru	DRB1*04:07	13.55	188	13.55	188	Moscoso 2006, Arnaiz-Villena 2009
Peru	DRB1*04:11	7.74	188	7.74	188	Moscoso 2006, Arnaiz-Villena 2009
Peru	DRB1*08:02	19.94	188	19.94	188	Moscoso 2006, Arnaiz-Villena 2009
Peru	DRB1*08:04	4.24 [9.6]	188	4.24 [9.6]	188	Moscoso 2006, Arnaiz-Villena 2009
Peru	DRB1*09:01	7.48	188	7.48	188	Moscoso 2006, Arnaiz-Villena 2009
Peru	DRB1*14:02	16.06	188	16.06	188	Moscoso 2006, Arnaiz-Villena 2009

## Sheet: WAF Uruguay
Table S5: Weighted allele frequencies by country. (Uruguay)
This dataset presents the weighted allele frequencies (WAFs) by country for the current and updated scenarios, and the studies considered per allele. We are only showing alleles at 4-digit resolution with updated WAF ≥ 5%. The references shown correspond to the datasets used to calculate the updated frequency. The numbers in brackets indicate WAF values calculated ignoring missing data. The numbe…
Country	Reported alleles	Current Frequency (%)	Current Sample Size [N]	Updated Frequency (%)	Updated Sample size [N]	References (updated frequency)
Uruguay	A1	.	.	9.2	959	Alvarez 2006
Uruguay	A2	.	.	24.9	959	Alvarez 2006
Uruguay	A24	.	.	10	959	Alvarez 2006
Uruguay	A28	.	.	5.3	959	Alvarez 2006
Uruguay	A29	.	.	5.2	959	Alvarez 2006
Uruguay	A3	.	.	9.2	959	Alvarez 2006
Uruguay	B35	.	.	13.6	959	Alvarez 2006
Uruguay	B44	.	.	12.1	959	Alvarez 2006
Uruguay	B51	.	.	6.9	959	Alvarez 2006
Uruguay	B62	.	.	5.5	959	Alvarez 2006
Uruguay	B7	.	.	5.9	959	Alvarez 2006
Uruguay	Cw2	.	.	6.8	959	Alvarez 2006
Uruguay	Cw3	.	.	10.3	959	Alvarez 2006
Uruguay	Cw4	.	.	19.3	959	Alvarez 2006
Uruguay	Cw5	.	.	6	959	Alvarez 2006
Uruguay	Cw6	.	.	8.9	959	Alvarez 2006
Uruguay	Cw7	.	.	18.6	959	Alvarez 2006
Uruguay	DQB1*02:01	.	.	30	80	Mimbacas 2003
Uruguay	DQB1*03:02	.	.	6	80	Mimbacas 2003
Uruguay	DQB1*04:02	.	.	9	80	Mimbacas 2003
Uruguay	DQB1*05:01	.	.	13	80	Mimbacas 2003
Uruguay	DQB1*06:02	.	.	5	80	Mimbacas 2003

## Sheet: WAF Venezuela
Table S5: Weighted allele frequencies by country. (Venezuela)
This dataset presents the weighted allele frequencies (WAFs) by country for the current and updated scenarios, and the studies considered per allele. We are only showing alleles at 4-digit resolution with updated WAF ≥ 5%. The references shown correspond to the datasets used to calculate the updated frequency. The numbers in brackets indicate WAF values calculated ignoring missing data. The numbe…
Country	Frequent Alleles [>5%]	Current Frequency (%)	Current Sample size [N]	Updated Frequency (%)	Updated Sample size [N]	References (updated frequency)
Venezuela	A*02:01	9.28	128	9.28	128	Layrisse 2001, Layrisse 2006 [AFNDB]
Venezuela	A*02:04	17.91	128	17.91	128	Layrisse 2001, Layrisse 2006 [AFNDB]
Venezuela	A*02:17	3.44 [8]	128	3.44 [8]	128	Layrisse 2001, Layrisse 2006 [AFNDB]
Venezuela	A*02:22	3.91 [9]	128	3.91 [9]	128	Layrisse 2001, Layrisse 2006 [AFNDB]
Venezuela	A*24:02	39.13	128	39.13	128	Layrisse 2001, Layrisse 2006 [AFNDB]
Venezuela	A*31:01	3.31 [5.81]	128	3.31 [5.81]	128	Layrisse 2001, Layrisse 2006 [AFNDB]
Venezuela	A*68:02	21.22	128	21.22	128	Layrisse 2001, Layrisse 2006 [AFNDB]
Venezuela	B*15:01	4.90 [15.1]	128	4.90 [15.1]	128	Layrisse 2001, Layrisse 2006 [AFNDB]
Venezuela	B*35:12	4.64 [8.14]	128	4.64 [8.14]	128	Layrisse 2001, Layrisse 2006 [AFNDB]
Venezuela	B*35:43	6.83	128	6.83	128	Layrisse 2001, Layrisse 2006 [AFNDB]
Venezuela	B*39:05	20.56	128	20.56	128	Layrisse 2001, Layrisse 2006 [AFNDB]
Venezuela	B*39:06	10.27	128	10.27	128	Layrisse 2001, Layrisse 2006 [AFNDB]
Venezuela	B*39:09	19.89	128	19.89	128	Layrisse 2001, Layrisse 2006 [AFNDB]
Venezuela	B*40:02	17.1	128	17.1	128	Layrisse 2001, Layrisse 2006 [AFNDB]
Venezuela	B*40:04	3.31 [5.81]	128	3.31 [5.81]	128	Layrisse 2001, Layrisse 2006 [AFNDB]
Venezuela	B*52:01	8.76	128	8.76	128	Layrisse 2001, Layrisse 2006 [AFNDB]
Venezuela	C*01:02	10.47	128	10.47	128	Layrisse 2001, Layrisse 2006 [AFNDB]
Venezuela	C*03:04	20.29	128	20.29	128	Layrisse 2001, Layrisse 2006 [AFNDB]
Venezuela	C*04:01	5.4	128	5.4	128	Layrisse 2001, Layrisse 2006 [AFNDB]
Venezuela	C*07:02	53.76	128	53.76	128	Layrisse 2001, Layrisse 2006 [AFNDB]
Venezuela	C*15:03	7.47	128	7.47	128	Layrisse 2001, Layrisse 2006 [AFNDB]
Venezuela	DPA1*01:03	.	.	26.04	{48}	Balducci-Silano 1995, Rivera-Pirela 2016
Venezuela	DPA1*01:05	.	.	11.46	{48}	Balducci-Silano 1995, Rivera-Pirela 2016
Venezuela	DPA1*01:09	.	.	23.96	{48}	Balducci-Silano 1995, Rivera-Pirela 2016
Venezuela	DPA1*02:01	.	.	29.2285	195	Balducci-Silano 1995, Rivera-Pirela 2016
Venezuela	DPB1*01:01	0	73	4.65 [7.43]	312	Balducci-Silano 1995, Layrisse 2001, Gendzekhadze 2004, Rivera-Pirela 2016
Venezuela	DPB1*02:01	0	73	7.37269	312	Balducci-Silano 1995, Layrisse 2001, Gendzekhadze 2004, Rivera-Pirela 2016
Venezuela	DPB1*03:01	0	73	6.16462	312	Balducci-Silano 1995, Layrisse 2001, Gendzekhadze 2004, Rivera-Pirela 2016
Venezuela	DPB1*04:01	0	73	15.3847	312	Balducci-Silano 1995, Layrisse 2001, Gendzekhadze 2004, Rivera-Pirela 2016
Venezuela	DPB1*04:02	78.57	73	41.6329	312	Balducci-Silano 1995, Layrisse 2001, Gendzekhadze 2004, Rivera-Pirela 2016
Venezuela	DPB1*14:01	21.43	73	9.89599	312	Balducci-Silano 1995, Layrisse 2001, Gendzekhadze 2004, Rivera-Pirela 2016
Venezuela	DQA1*01:01	0	73	7.17	237	Makhatadze 1997, Layrisse 2001
Venezuela	DQA1*01:02	0	73	4.64 [6.71]	237	Makhatadze 1997, Layrisse 2001
Venezuela	DQA1*01:03	0	73	5.07	237	Makhatadze 1997, Layrisse 2001
Venezuela	DQA1*02:01	0	73	5.84	237	Makhatadze 1997, Layrisse 2001
Venezuela	DQA1*0300	0	73	5.07	237	Makhatadze 1997, Layrisse 2001
Venezuela	DQA1*03:01	75	73	32.17	237	Makhatadze 1997, Layrisse 2001
Venezuela	DQA1*04:01	12.5	73	10.81	237	Makhatadze 1997, Layrisse 2001
Venezuela	DQA1*05:01	12.5	73	19.05	237	Makhatadze 1997, Layrisse 2001
Venezuela	DQB1*02:01	0	73	10.66	418	Makhatadze 1997, Layrisse 2001, Dao 2005, Sáenz-Cantele 2007
Venezuela	DQB1*03:01	13.64	73	18.17	418	Makhatadze 1997, Layrisse 2001, Dao 2005, Sáenz-Cantele 2007
Venezuela	DQB1*03:02	73.86	73	22.47	418	Makhatadze 1997, Layrisse 2001, Dao 2005, Sáenz-Cantele 2007
Venezuela	DQB1*03:03	0	73	2.27 [5.76]	418	Makhatadze 1997, Layrisse 2001, Dao 2005, Sáenz-Cantele 2007
Venezuela	DQB1*04:01	0	73	2.27 [5.76]	418	Makhatadze 1997, Layrisse 2001, Dao 2005, Sáenz-Cantele 2007
Venezuela	DQB1*04:02	12.5	73	5.77	418	Makhatadze 1997, Layrisse 2001, Dao 2005, Sáenz-Cantele 2007
Venezuela	DQB1*05:01	0	73	7.31	418	Makhatadze 1997, Layrisse 2001, Dao 2005, Sáenz-Cantele 2007
Venezuela	DQB1*06:02	0	73	5.62	418	Makhatadze 1997, Layrisse 2001, Dao 2005, Sáenz-Cantele 2007
Venezuela	DRB1*03:01	0	73	5.48	372	Makhatadze 1997, Fortes 2007, Sáenz-Cantele 2007
Venezuela	DRB1*04:07	2.27	73	3.51 [5]	372	Makhatadze 1997, Fortes 2007, Sáenz-Cantele 2007
Venezuela	DRB1*07:01	0	73	3.63 [8.44]	372	Makhatadze 1997, Fortes 2007, Sáenz-Cantele 2007
Venezuela	DRB1*11:01	0	73	3.62 [5.15]	372	Makhatadze 1997, Fortes 2007, Sáenz-Cantele 2007
Venezuela	DRB1*14:02	4.55	73	3.75 [5.35]	372	Makhatadze 1997, Fortes 2007, Sáenz-Cantele 2007
