# Supplementary material for: Identification of Novel Candidate Epitopes on SARS-CoV-2 Proteins for South America: A Review of HLA Frequencies by Country
Source: Front Immunol. 2020 Sep 3;11:2008. doi: 10.3389/fimmu.2020.02008 (PMC7494848; doi:10.3389/fimmu.2020.02008)
Supplement: Supplementary file 1 [file Data_Sheet_1.zip › Table_S6_final.xlsx]

## Sheet: Table S6
Table S6: HLA alleles with WAF ≥ 5% in South American countries.
This table shows the presence of each allele with WAF ≥ 5% in the different South American countries in the updated scenario, also showing their WAFs in the current scenario and the sample sizes. The numbers in blue highlight the updated WAFs whose value in the current scenario were under 5% or not reported. The numbers in brackets indicate WAF values calculated ignoring missing data. The numbers…
	Allele	n	Country	Current Freq (%)	Current N	Updated Freq (%)	Updated N	Used in		Allele	n	Country	Current Freq (%)	Current N	Updated Freq (%)	Updated N	Used in		Allele	n	Country	Current Freq (%)	Current N	Updated Freq (%)	Updated N	Used in		Allele	n	Country	Current Freq (%)	Current N	Updated Freq (%)	Updated N	Used in		Allele	n	Country	Current Freq (%)	Current N	Updated Freq (%)	Updated N		Allele	n	Country	Current Freq (%)	Current N
	A*01:01	4	Argentina	3.05	214	10.28	1472	[a], [b]		B*07:02	3	Argentina	0.42	248	5.25	1472	[a], [b]		C*01:02	2	Colombia	11.38	1463	11.38	1463	New		DRB1*01:01	1	Brazil	4.21 [5.40]	1799	5.62	4180777	[a]		DPA1*01:03	3	Brazil	71.7	50	70.1	108		DPB1*01:01	3	Brazil	0.4	124
			Brazil	5.74	407	9.06	4180777					Brazil	6.27	405	6.28	4180777					Venezuela	10.47	128	10.47	128			DRB1*03:01	5	Argentina	8.9	481	9.48	688.5	New				Ecuador	20.7	58	39.01	141				Ecuador	11.41	241
			Chile	5.87	136	7	400					Chile	5.76	136	5.97	400			C*03:03	1	Brazil	2.81	252	5.11	92569	New				Brazil	6.49	1799	8.56	4180777					Venezuela	.	.	26.04	{48}				Venezuela	0	73
			Colombia	6.08	1463	6.08	1463			B*08:01	2	Argentina	0.59	248	6.39	1472	[a], [b]		C*03:04	4	Brazil	8.36	252	5.08	92569	New				Chile	5.9	920	7.35	1534			DPA1*01:05	1	Venezuela	.	.	11.46	{48}		DPB1*02:01	4	Argentina	13.28	481
	A*02:01	7	Argentina	24.09	214	21.83	1472	[a], [b]				Brazil	5.23	405	5.09	4180777					Colombia	8.17	1463	8.17	1463					Colombia	5.54	1463	5.57	1737			DPA1*01:09	1	Venezuela	.	.	23.96	{48}				Brazil	2.86	124
			Brazil	18.47	407	22.37	4180777			B*15:01	1	Venezuela	4.90 [15.1]	128	4.90 [15.1]	128	[a]				Venezuela	20.29	128	20.29	128					Venezuela	0	73	5.48	372			DPA1*02:01	3	Brazil	28.3	50	21	108				Ecuador	6.42	241
			Chile	19.23	136	21.41	400			B*15:04	1	Paraguay	.	.	28.75	40	New				Peru	7.09	148	9.4	468			DRB1*04:03	1	Peru	15.42	188	15.42	188	New				Ecuador	43.1	58	45.75	141				Venezuela	0	73
			Colombia	16.13	1463	16.13	1463			B*18:01	2	Argentina	0	248	5.98	1472	[a]		C*04:01	6	Argentina	.	.	15.96	1472	New		DRB1*04:04	2	Bolivia	10.1	182	6.41	287	New				Venezuela	.	.	29.2285	195		DPB1*03:01	3	Argentina	7.69	481
			Ecuador	25.4	63	25.4	63					Chile	1.83	136	3.00 [5.22]	400					Brazil	15.01	252	15.68	92569					Ecuador	5.4	183	5.4	183			DPA1*02:02	1	Ecuador	21.6	58	9.24	141				Brazil	4.47	124
			Peru	50	105	23.4	468			B*35:01	4	Argentina	2.42	248	6.21	1472	[a], [b]				Chile	11.68	70	12.47	230			DRB1*04:07	6	Bolivia	8.77	182	5.56	287	New		DPA1*03:01	1	Ecuador	13.8	58	5.68	141				Venezuela	0	73
			Venezuela	9.28	128	9.28	128					Brazil	4.44	405	6.52	4180777					Colombia	14.9	1463	14.9	1463					Chile	6.06	920	5.83	1534											DPB1*04:01	3	Argentina	25.17	481
	A*02:04	1	Venezuela	17.91	128	17.91	128	New				Chile	2.91	136	5.78	400					Peru	.	.	18.81	468					Colombia	12.27	1463	12.39	1737													Brazil	9.5	124
	A*02:11	2	Paraguay	.	.	21.3	40	New				Peru	10.9	105	5.99	468					Venezuela	5.4	128	5.4	128					Ecuador	28.7	183	28.7	183													Venezuela	0	73
			Peru	0	105	9.3	468			B*35:05	1	Paraguay	.	.	8.75	40	New		C*05:01	4	Argentina	.	.	6.08	1472	New				Peru	13.55	188	13.55	188											DPB1*04:02	5	Argentina	24.49	481
	A*02:17	1	Venezuela	3.44 [8]	128	3.44 [8]	128	New		B*35:11	1	Paraguay	.	.	8.75	40	New				Brazil	5.41	252	9.36	92569					Venezuela	2.27	73	3.51 [5]	372													Brazil	64.98	124
	A*02:22	1	Venezuela	3.91 [9]	128	3.91 [9]	128	New		B*35:12	1	Venezuela	4.64 [8.14]	128	4.64 [8.14]	128	New				Chile	4.6	70	6.19	230			DRB1*04:11	2	Paraguay	74.1	87	55.88	127	New												Colombia	40.7	54
	A*03:01	5	Argentina	0.68	214	8.66	1472	[a], [b]		B*35:43	2	Colombia	8.65	1463	8.65	1463	New				Colombia	5.06	1463	5.06	1463					Peru	7.74	188	7.74	188													Ecuador	35.85	241
			Brazil	6.77	407	8.81	4180777					Venezuela	6.83	128	6.83	128			C*06:02	4	Argentina	.	.	7.81	1472	New		DRB1*07:01	5	Argentina	10.6	481	11.54	688.5	New												Venezuela	78.57	73
			Chile	7.54	136	7.06	400			B*39:05	1	Venezuela	20.56	128	20.56	128	New				Brazil	2.8	252	8.37	92569					Brazil	9.58	1799	12.96	4180777											DPB1*14:01	3	Colombia	57.5	54
			Colombia	6.12	1463	6.12	1463			B*39:06	1	Venezuela	10.27	128	10.27	128	New				Chile	5.13	70	6.35	230					Chile	9.7	920	9.84	1534													Ecuador	36.53	241
			Ecuador	7.94	63	7.94	63			B*39:09	2	Chile	12.35	136	11.56	400	New				Colombia	5.13	1463	5.13	1463					Colombia	9.4	1463	9.15	1737													Venezuela	21.43	73
	A*11:01	2	Argentina	0.24	214	5.71	1472	[a], [b]				Venezuela	19.89	128	19.89	128			C*07:01	4	Argentina	.	.	14.16	1472	New				Venezuela	0	73	3.63 [8.44]	372
			Brazil	3.32	407	5.26	4180777			B*40:02	3	Colombia	8.44	1463	8.44	1463	New				Brazil	11.26	252	10.81	92569			DRB1*08:02	6	Argentina	7.43	481	5.98	688.5	New
	A*23:01	1	Brazil	6.44	407	5.13	4180777	[a], [b]				Ecuador	9.93	1101	9.93	1101					Chile	5.13	70	7.65	230					Bolivia	29.86	182	18.93	287
	A*24:02	7	Argentina	5.39	214	10.18	1472	[a], [b]				Venezuela	17.1	128	17.1	128					Colombia	8.92	1463	8.92	1463					Chile	5.21	920	5.25	1534
			Brazil	8.32	407	9.11	4180777			B*40:03	1	Paraguay	.	.	13.75	40	New		C*07:02	6	Argentina	.	.	9.95	1472	New				Colombia	6.46	1463	6.25	1737
			Chile	5.79	136	6.72	400			B*40:04	2	Paraguay	.	.	18.75	40	New				Brazil	6.8	252	8.37	92569					Ecuador	10.4	183	10.4	183
			Colombia	20.81	1463	20.81	1463					Venezuela	3.31 [5.81]	128	3.31 [5.81]	128					Chile	13.97	70	19.69	230					Peru	19.94	188	19.94	188
			Ecuador	11.9	63	11.9	63			B*44:03	4	Argentina	1.42	248	6.04	1472	[a], [b]				Colombia	9.67	1463	9.67	1463			DRB1*08:04	2	Ecuador	6.7	183	6.7	183	New
			Peru	28.1	105	9.72	468					Brazil	3.7	405	5.82	4180777					Peru	.	.	14.64	468					Peru	4.24 [9.6]	188	4.24 [9.6]	188
			Venezuela	39.13	128	39.13	128					Chile	2.99	136	4.46 [5]	604					Venezuela	53.76	128	53.76	128			DRB1*08:07	1	Paraguay	8	87	5.48	127	New
	A*29:02	1	Chile	2.64	136	2.90 [5.04]	400	[a]				Colombia	5.6	1463	5.6	1463			C*08:02	1	Brazil	5.61	252	5.32	92569	New		DRB1*09:01	3	Bolivia	14.8	182	12.9	287	New
	A*31:01	5	Argentina	32.23	214	6.27	1472	[a]		B*51:01	5	Argentina	5.07	248	7.88	1472	[a]		C*12:03	1	Argentina	.	.	6.59	1472	New				Ecuador	20.5	183	20.5	183
			Chile	3.74	136	5.4	400					Brazil	4.8	405	7.85	4180777			C*15:02	1	Brazil	2.39	252	8.4	92569	[a]				Peru	7.48	188	7.48	188
			Paraguay	.	.	12.5	40					Chile	4.08	136	6.27	400			C*15:03	1	Venezuela	7.47	128	7.47	128	New		DRB1*11:01	3	Argentina	4.78	481	5.22	688.5	New
			Peru	6.1	105	5.13	468					Colombia	5.64	1463	5.64	1463			C*16:01	2	Brazil	5.2	252	6.85	92569	New				Brazil	5.91	1799	6.86	4180777
			Venezuela	3.31 [5.81]	128	3.31 [5.81]	128					Peru	1.4	105	5.24	468					Colombia	5.13	1463	5.13	1463					Venezuela	0	73	3.62 [5.15]	372
	A*68:01	3	Chile	18.21	136	19.19	400	[a]		B*51:04	1	Paraguay	.	.	8.75	40	New											DRB1*13:01	1	Brazil	4.54	1799	6.63	4180777	New
			Colombia	5.19	1463	5.19	1463			B*52:01	1	Venezuela	8.76	128	8.76	128	New		C*14:02	0	Not above 5% AF in South America					[a]		DRB1*13:02	2	Argentina	4.4	481	4.74 [5.70]	688.5	New
			Ecuador	6.35	63	6.35	63																							Brazil	3.11	1799	5.13	4180777
	A*68:02	1	Venezuela	21.22	128	21.22	128	[a]		B*27:05	0	Not above 5% AF in South America					[a]											DRB1*14:02	5	Bolivia	12.92	182	8.19	287	New
										B*45:01	0	Not above 5% AF in South America					[a]													Ecuador	15	183	15	183
	A*02:02	0	Not above 5% AF in South America					[a]		B*53:01	0	Not above 5% AF in South America					[a]													Paraguay	5.2	87	5.53	127
	A*02:03	0	Not above 5% AF in South America					[a]		B*54:01	0	Not above 5% AF in South America					[a]													Peru	16.06	188	16.06	188
	A*02:06	0	Not above 5% AF in South America					[a]		B*58:01	0	Not above 5% AF in South America					[a]													Venezuela	4.55	73	3.75 [5.35]	372
	A*26:01	0	Not above 5% AF in South America					[a]																				DRB1*14:13	1	Paraguay	8	87	9.02	127	New
	A*30:02	0	Not above 5% AF in South America					[a]		B*40:01	0	Not above 5% AF in South America					[a], [b]											DRB1*15:01	3	Argentina	5.31	481	5.81	688.5	New
	A*33:01	0	Not above 5% AF in South America					[a]		B*44:02	0	Not above 5% AF in South America					[a], [b]													Brazil	4.21	1799	6.38	4180777
																														Colombia	5.78	1463	5.96	1737
	[a]	Ahmed SF, et al. Viruses 2020; 12(3): 254.																										DRB1*16:02	2	Ecuador	7.9	183	7.9	183	New
	[b]	Grifoni A, et al. Cell Host & Microbe 2020; 27:1–10.																												Paraguay	0	87	12.6	127
[truncated: 16 more columns]
