# Supplementary material for: Identification of Novel Candidate Epitopes on SARS-CoV-2 Proteins for South America: A Review of HLA Frequencies by Country
Source: Front Immunol. 2020 Sep 3;11:2008. doi: 10.3389/fimmu.2020.02008 (PMC7494848; doi:10.3389/fimmu.2020.02008)
Supplement: Supplementary file 1 [file Data_Sheet_1.zip › Table_S8_final.xlsx]

## Sheet: Entropy
Table S8: Entropy per amino acid, positive selective pressure and post-translational modifications in SARS-CoV-2 genes.
Entropy values per amino acid position, from the alignment of 2123 SARS-CoV-2 genomes. Positive selective pressure and site composition was retrieved from the Galaxy Project. Topology reliability is indicated with a maximum value of 1,00. TMH: Transmembrane helix, N-Gly: N-linked glycosylation, O-Gly: O-linked glycosylation, Palm: Palmitoylation, Sumo: Sumoylation, ADP-rib: ADP-ribosylation. NF: …
NSP1			NSP2			NSP3			NSP4			NSP5			NSP6			NSP7			NSP8			NSP9			NSP10			NSP12			NSP13			NSP14			NSP15			NSP16			S			ORF 3a
Position	aa	Entropy	Position	aa	Entropy	Position	aa	Entropy	Position	aa	Entropy	Position	aa	Entropy	Position	aa	Entropy	Position	aa	Entropy	Position	aa	Entropy	Position	aa	Entropy	Position	aa	Entropy	Position	aa	Entropy	Position	aa	Entropy	Position	aa	Entropy	Position	aa	Entropy	Position	aa	Entropy	Position	aa	Entropy	Position	aa
1	M	0	1	A	0	1	A	0	1	K	0	1	S	0	1	S	0	1	S	0	1	A	0	1	N	0	1	A	0	1	S	0	1	A	0	1	A	0	1	S	0.004	1	S	0	1	M	0	1	M
2	E	0	2	Y	0	2	P	0	2	I	0	2	G	0	2	A	0	2	K	0	2	I	0	2	N	0	2	G	0	2	A	0	2	V	0	2	E	0	2	L	0	2	S	0	2	F	0	2	D
3	S	0	3	T	0	3	T	0	3	V	0	3	F	0	3	V	0	3	M	0	3	A	0	3	E	0	3	N	0	3	D	0	3	G	0	3	N	0	3	E	0	3	Q	0	3	V	0	3	L
4	L	0	4	R	0	4	K	0	4	N	0	4	R	0	4	K	0	4	S	0	4	S	0	4	L	0	4	A	0	4	A	0	4	A	0	4	V	0	4	N	0.004	4	A	0	4	F	0	4	F
5	V	0	5	Y	0	5	V	0	5	N	0	5	K	0	5	R	0	5	D	0	5	E	0	5	S	0	5	T	0	5	Q	0	5	C	0	5	T	0	5	V	0	5	W	0	5	L	0.025	5	M
6	P	0.004	6	V	0	6	T	0	6	W	0	6	M	0	6	T	0	6	V	0	6	F	0	6	P	0	6	E	0	6	S	0.004	6	V	0	6	G	0	6	A	0	6	Q	0	6	V	0	6	R
7	G	0.012	7	D	0	7	F	0	7	L	0	7	A	0	7	I	0	7	K	0	7	S	0.008	7	V	0	7	V	0	7	F	0	7	L	0	7	L	0	7	F	0	7	P	0	7	L	0	7	I
8	F	0	8	N	0	8	G	0	8	K	0	8	F	0	8	K	0	8	C	0	8	S	0	8	A	0	8	P	0	8	L	0	8	C	0	8	F	0	8	N	0	8	G	0	8	L	0.022	8	F
9	N	0	9	N	0	9	D	0	9	Q	0	9	P	0	9	G	0	9	T	0	9	L	0.004	9	L	0	9	A	0	9	N	0	9	N	0	9	K	0	9	V	0.004	9	V	0	9	P	0	9	T
10	E	0	10	F	0.019	10	D	0	10	L	0	10	S	0	10	T	0	10	S	0	10	P	0	10	R	0	10	N	0	10	R	0	10	S	0	10	D	0	10	V	0	10	A	0	10	L	0	10	I
11	K	0	11	C	0	11	T	0	11	I	0	11	G	0	11	H	0	11	V	0	11	S	0	11	Q	0	11	S	0	11	V	0	11	Q	0	11	C	0	11	N	0	11	M	0	11	V	0	11	G
12	T	0	12	G	0	12	V	0	12	K	0	12	K	0	12	H	0	12	V	0	12	Y	0	12	M	0	12	T	0	12	C	0	12	T	0	12	S	0	12	K	0	12	P	0.008	12	S	0.004	12	T
13	H	0	13	P	0.011	13	I	0	13	V	0	13	V	0	13	W	0	13	L	0	13	A	0	13	S	0.008	13	V	0	13	G	0	13	S	0	13	K	0	13	G	0	13	N	0	13	S	0	13	V
14	V	0	14	D	0	14	E	0	14	T	0	14	E	0	14	L	0	14	L	0	14	A	0	14	C	0	14	L	0	14	V	0	14	L	0	14	V	0	14	H	0	14	L	0	14	Q	0	14	T
15	Q	0	15	G	0.004	15	V	0	15	L	0	15	G	0.04	15	L	0	15	S	0	15	F	0	15	A	0	15	S	0	15	S	0	15	R	0	15	I	0	15	F	0	15	Y	0	15	C	0	15	L
16	L	0	16	Y	0	16	Q	0	16	V	0	16	C	0	16	L	0	16	V	0	16	A	0.011	16	A	0	16	F	0	16	A	0	16	C	0	16	T	0	16	D	0	16	K	0	16	V	0	16	K
17	S	0	17	P	0	17	G	0	17	F	0	17	M	0	17	T	0	17	L	0	17	T	0.004	17	G	0	17	C	0	17	A	0	17	G	0	17	G	0	17	G	0	17	M	0.004	17	N	0	17	Q
18	L	0	18	L	0	18	Y	0	18	L	0	18	V	0	18	I	0	18	Q	0	18	A	0	18	T	0	18	A	0	18	R	0	18	A	0.008	18	L	0	18	Q	0	18	Q	0	18	L	0.004	18	G
19	P	0	19	E	0	19	K	0	19	F	0	19	Q	0	19	L	0	19	Q	0	19	Q	0	19	T	0	19	F	0	19	L	0	19	C	0	19	H	0	19	Q	0.004	19	R	0	19	T	0	19	E
20	V	0	20	C	0	20	S	0	20	V	0	20	V	0	20	T	0	20	L	0	20	E	0	20	Q	0	20	A	0	20	T	0	20	I	0	20	P	0	20	G	0	20	M	0	20	T	0	20	I
21	L	0	21	I	0	21	V	0.011	21	A	0	21	T	0	21	S	0	21	R	0	21	A	0	21	T	0	21	V	0	21	P	0	21	R	0	21	T	0	21	E	0	21	L	0	21	R	0.004	21	K
22	Q	0	22	K	0	22	N	0	22	A	0	22	C	0	22	L	0	22	V	0	22	Y	0	22	A	0	22	D	0	22	C	0	22	R	0	22	Q	0	22	V	0.014	22	L	0	22	T	0.004	22	D
23	V	0.004	23	D	0	23	I	0.004	23	I	0	23	G	0	23	L	0	23	E	0	23	E	0	23	C	0	23	A	0	23	G	0	23	P	0	23	A	0	23	P	0	23	E	0	23	Q	0	23	A
24	R	0.011	24	L	0	24	T	0	24	F	0	24	T	0	24	V	0.004	24	S	0	24	Q	0	24	T	0.004	24	A	0	24	T	0	24	F	0	24	P	0	24	V	0	24	K	0	24	L	0	24	T
25	D	0	25	L	0	25	F	0	25	Y	0	25	T	0	25	L	0	25	S	0.022	25	A	0	25	D	0	25	K	0	25	G	0.004	25	L	0	25	T	0	25	S	0	25	C	0	25	P	0	25	P
26	V	0	26	A	0	26	E	0	26	L	0	26	T	0	26	V	0	26	S	0.004	26	V	0	26	D	0	26	A	0	26	T	0.004	26	C	0	26	H	0.004	26	I	0	26	D	0	26	P	0	26	S
27	L	0	27	R	0.042	27	L	0	27	I	0	27	L	0	27	Q	0	27	K	0	27	A	0	27	N	0	27	Y	0	27	S	0	27	C	0	27	L	0	27	I	0	27	L	0	27	A	0	27	D
28	V	0	28	A	0	28	D	0.004	28	T	0	28	N	0	28	S	0	28	L	0	28	N	0	28	A	0	28	K	0	28	T	0	28	K	0	28	S	0.004	28	N	0	28	Q	0	28	Y	0.004	28	F
29	R	0	29	G	0	29	E	0	29	P	0	29	G	0	29	T	0	29	W	0	29	G	0	29	L	0	29	D	0	29	D	0	29	C	0	29	V	0	29	N	0.004	29	N	0	29	T	0	29	V
30	G	0.008	30	K	0	30	R	0	30	V	0	30	L	0	30	Q	0	30	A	0	30	D	0	30	A	0	30	Y	0	30	V	0	30	C	0	30	D	0	30	T	0	30	Y	0	30	N	0	30	R
31	F	0	31	A	0	31	I	0	31	H	0	31	W	0	31	W	0	31	Q	0.008	31	S	0	31	Y	0	31	L	0	31	V	0.004	31	Y	0	31	T	0	31	V	0	31	G	0	31	S	0	31	A
32	G	0	32	S	0	32	D	0.004	32	V	0	32	L	0	32	S	0.004	32	C	0	32	E	0	32	Y	0	32	A	0.004	32	Y	0	32	D	0	32	K	0	32	Y	0	32	D	0	32	F	0.004	32	T
33	D	0	33	C	0	33	K	0	33	M	0.041	33	D	0	33	L	0.004	33	V	0	33	V	0	33	N	0	33	S	0	33	R	0	33	H	0.004	33	F	0	33	T	0.011	33	S	0.004	33	T	0	33	A
34	S	0	34	T	0	34	V	0	34	S	0	34	D	0	34	F	0	34	Q	0	34	V	0	34	T	0	34	G	0	34	A	0	34	V	0	34	K	0	34	K	0	34	A	0	34	R	0	34	T
35	V	0	35	L	0	35	L	0	35	K	0	35	V	0	35	F	0	35	L	0	35	L	0	35	T	0	35	G	0	35	F	0	35	I	0	35	T	0	35	V	0	35	T	0.004	35	G	0	35	I
36	E	0	36	S	0	36	N	0	36	H	0	36	V	0	36	F	0	36	H	0	36	K	0	36	K	0	36	Q	0	36	D	0	36	S	0	36	E	0	36	D	0	36	L	0	36	V	0	36	P
37	E	0	37	E	0.011	37	E	0	37	T	0	37	Y	0	37	L	0.424	37	N	0	37	K	0	37	G	0	37	P	0	37	I	0	37	T	0	37	G	0.004	37	G	0	37	P	0	37	Y	0	37	I
38	V	0	38	Q	0	38	K	0	38	D	0	38	C	0	38	Y	0	38	D	0	38	L	0	38	G	0	38	I	0	38	Y	0	38	S	0	38	L	0	38	V	0	38	K	0	38	Y	0	38	Q
39	L	0	39	L	0	39	C	0	39	F	0	39	P	0	39	E	0	39	I	0	39	K	0	39	R	0	39	T	0	39	N	0	39	H	0	39	C	0	39	D	0	39	G	0	39	P	0	39	A
40	S	0	40	D	0	40	S	0	40	S	0	40	R	0	40	N	0	40	L	0	40	K	0	40	F	0	40	N	0	40	D	0	40	K	0	40	V	0	40	V	0	40	I	0	40	D	0	40	S
41	E	0	41	F	0	41	A	0	41	S	0	41	H	0	41	A	0	41	L	0	41	S	0	41	V	0	41	C	0	41	K	0	41	L	0	41	D	0	41	E	0	41	M	0	41	K	0	41	L
42	A	0	42	I	0	42	Y	0	42	E	0	42	V	0	42	F	0	42	A	0	42	L	0	42	L	0.004	42	V	0	42	V	0	42	V	0	42	I	0	42	L	0	42	M	0	42	V	0	42	P
43	R	0	43	D	0	43	T	0	43	I	0.004	43	I	0	43	L	0	43	K	0	43	N	0	43	A	0	43	K	0	43	A	0	43	L	0	43	P	0	43	F	0	43	N	0	43	F	0	43	F
44	Q	0	44	T	0.004	44	V	0	44	I	0	44	C	0	44	P	0	44	D	0	44	V	0	44	L	0	44	M	0	44	G	0.004	44	S	0	44	G	0	44	E	0	44	V	0	44	R	0	44	G
45	H	0.004	45	K	0	45	E	0	45	G	0	45	T	0	45	F	0	45	T	0	45	A	0	45	L	0	45	L	0	45	F	0	45	V	0	45	I	0	45	N	0	45	A	0	45	S	0	45	W
46	L	0	46	R	0	46	L	0	46	Y	0	46	S	0	46	A	0.014	46	T	0	46	K	0	46	S	0	46	C	0	46	A	0	46	N	0	46	P	0	46	K	0	46	K	0	46	S	0	46	L
47	K	0	47	G	0	47	G	0	47	K	0	47	E	0	47	M	0	47	E	0	47	S	0	47	D	0	47	T	0	47	K	0	47	P	0	47	K	0	47	T	0	47	Y	0	47	V	0	47	I
48	D	0	48	V	0	48	T	0	48	A	0	48	D	0	48	G	0	48	A	0	48	E	0	48	L	0	48	H	0	48	F	0	48	Y	0	48	D	0	48	T	0	48	T	0	48	L	0	48	V
49	G	0	49	Y	0	49	E	0	49	I	0	49	M	0	49	I	0	49	F	0	49	F	0	49	Q	0	49	T	0	49	L	0	49	V	0.019	49	M	0	49	L	0	49	Q	0	49	H	0.019	49	G
50	T	0	50	C	0	50	V	0	50	D	0	50	L	0	50	I	0	50	E	0	50	D	0	50	D	0	50	G	0	50	K	0	50	C	0	50	T	0	50	P	0	50	L	0	50	S	0	50	V
51	C	0	51	C	0	51	N	0	51	G	0	51	N	0	51	A	0	51	K	0	51	R	0	51	L	0	51	T	0.008	51	T	0	51	N	0	51	Y	0	51	V	0	51	C	0	51	T	0	51	A
52	G	0	52	R	0.004	52	E	0	52	G	0	52	P	0	52	M	0	52	M	0	52	D	0	52	K	0	52	G	0	52	N	0	52	A	0	52	R	0	52	N	0	52	Q	0	52	Q	0	52	L
53	L	0	53	E	0	53	F	0	53	V	0	53	N	0	53	S	0	53	V	0	53	A	0.004	53	W	0	53	Q	0	53	C	0	53	P	0.004	53	R	0	53	V	0	53	Y	0	53	D	0	53	L
54	V	0	54	H	0	54	A	0	54	T	0	54	Y	0	54	A	0	54	S	0	54	A	0	54	A	0	54	A	0	54	C	0	54	G	0	54	L	0	54	A	0	54	L	0	54	L	0.011	54	A
55	E	0	55	E	0	55	C	0	55	R	0	55	E	0	55	F	0	55	L	0	55	M	0	55	R	0	55	I	0	55	R	0	55	C	0	55	I	0	55	F	0	55	N	0	55	F	0	55	V
56	V	0.008	56	H	0	56	V	0	56	D	0	56	D	0	56	A	0	56	L	0	56	Q	0	56	F	0	56	T	0	56	F	0	56	D	0	56	S	0	56	E	0	56	T	0.004	56	L	0	56	F
57	E	0	57	E	0	57	V	0	57	I	0	57	L	0	57	M	0	57	S	0	57	R	0	57	P	0	57	V	0	57	Q	0	57	V	0	57	M	0	57	L	0	57	L	0	57	P	0	57	Q
58	K	0	58	I	0	58	A	0.095	58	A	0	58	L	0	58	M	0	58	V	0	58	K	0	58	K	0	58	T	0	58	E	0	58	T	0	58	M	0.004	58	W	0	58	T	0	58	F	0	58	S
59	G	0	59	A	0	59	D	0	59	S	0	59	I	0	59	F	0	59	L	0	59	L	0	59	S	0	59	P	0	59	K	0.008	59	D	0	59	G	0.004	59	A	0	59	L	0	59	F	0	59	A
60	V	0	60	W	0	60	A	0	60	T	0	60	R	0.004	60	V	0	60	L	0	60	E	0	60	D	0	60	E	0	60	D	0	60	V	0	60	F	0	60	K	0	60	A	0	60	S	0	60	S
61	L	0	61	Y	0	61	V	0	61	D	0	61	K	0	61	K	0	61	S	0	61	K	0	61	G	0.004	61	A	0	61	E	0	61	T	0	61	K	0	61	R	0	61	V	0	61	N	0	61	K
62	P	0	62	T	0	62	I	0	62	T	0	62	S	0	62	H	0	62	M	0	62	M	0	62	T	0	62	N	0	62	D	0	62	Q	0.004	62	M	0	62	N	0	62	P	0	62	V	0	62	I
63	Q	0	63	E	0	63	K	0	63	C	0	63	N	0	63	K	0	63	Q	0	63	A	0	63	G	0	63	M	0	63	D	0.004	63	L	0	63	N	0	63	I	0	63	Y	0	63	T	0	63	I
64	L	0	64	R	0	64	T	0	64	F	0	64	H	0	64	H	0	64	G	0	64	D	0	64	T	0	64	D	0.004	64	N	0	64	Y	0	64	Y	0	64	K	0	64	N	0	64	W	0	64	T
65	E	0	65	S	0	65	L	0	65	A	0	65	N	0	65	A	0	65	A	0	65	Q	0	65	I	0	65	Q	0	65	L	0	65	L	0	65	Q	0	65	P	0	65	M	0	65	F	0	65	L
66	Q	0	66	E	0	66	Q	0	66	N	0	66	F	0	66	F	0	66	V	0	66	A	0	66	Y	0	66	E	0	66	I	0	66	G	0	66	V	0	66	V	0	66	R	0	66	H	0	66	K
67	P	0	67	K	0	67	P	0.004	67	K	0	67	L	0	67	L	0	67	D	0	67	M	0	67	T	0.004	67	S	0	67	D	0	67	G	0	67	N	0	67	P	0	67	V	0	67	A	0	67	K
68	Y	0	68	S	0	68	V	0	68	H	0	68	V	0	68	C	0	68	I	0	68	T	0	68	E	0	68	F	0.004	68	S	0	68	M	0	68	G	0	68	E	0	68	I	0	68	I	0	68	R
69	V	0	69	Y	0	69	S	0	69	A	0	69	Q	0	69	L	0	69	N	0	69	Q	0	69	L	0	69	G	0	69	Y	0	69	S	0	69	Y	0	69	V	0	69	H	0	69	H	0.004	69	W
70	F	0	70	E	0	70	E	0	70	D	0	70	A	0	70	F	0	70	K	0	70	M	0	70	E	0	70	G	0	70	F	0	70	Y	0	70	P	0	70	K	0	70	F	0	70	V	0	70	Q
71	I	0	71	L	0	71	L	0	71	F	0	71	G	0.011	71	L	0	71	L	0	71	Y	0	71	P	0.004	71	A	0	71	V	0	71	Y	0	71	N	0	71	I	0	71	G	0	71	S	0.012	71	L
72	K	0	72	Q	0	72	L	0	72	D	0.004	72	N	0	72	L	0	72	C	0	72	K	0	72	P	0	72	S	0	72	V	0	72	C	0	72	M	0.004	72	L	0	72	A	0	72	G	0.004	72	A
73	R	0	73	T	0	73	T	0	73	T	0	73	V	0	73	P	0	73	E	0	73	Q	0	73	C	0	73	C	0	73	K	0	73	K	0	73	F	0	73	N	0	73	G	0	73	T	0.004	73	L
74	S	0	74	P	0	74	P	0.004	74	W	0	74	Q	0	74	S	0	74	E	0	74	A	0	74	R	0	74	C	0	74	R	0	74	S	0.008	74	I	0	74	N	0	74	S	0	74	N	0.004	74	S
75	D	0.011	75	F	0	75	L	0	75	F	0	75	L	0	75	L	0	75	M	0	75	R	0	75	F	0	75	L	0	75	H	0	75	H	0	75	T	0	75	L	0	75	D	0	75	G	0	75	K
76	A	0	76	E	0	76	G	0	76	S	0	76	R	0	76	A	0	76	L	0	76	S	0	76	V	0	76	Y	0	76	T	0	76	K	0	76	R	0.004	76	G	0	76	K	0	76	T	0.004	76	G
77	R	0	77	I	0	77	I	0	77	Q	0	77	V	0	77	T	0	77	D	0	77	E	0	77	T	0.004	77	C	0	77	F	0	77	P	0.008	77	E	0	77	V	0	77	G	0.011	77	K	0.004	77	V
78	T	0	78	K	0	78	D	0	78	R	0	78	I	0	78	V	0	78	N	0	78	D	0	78	D	0	78	R	0	78	S	0	78	P	0.008	78	E	0	78	D	0	78	V	0.004	78	R	0	78	H
79	A	0	79	L	0	79	L	0	79	G	0	79	G	0	79	A	0	79	R	0	79	K	0	79	T	0	79	C	0	79	N	0	79	I	0	79	A	0	79	I	0	79	A	0	79	F	0	79	F
80	P	0	80	A	0	80	D	0	80	G	0	80	H	0	80	Y	0	80	A	0	80	R	0	80	P	0	80	H	0	80	Y	0.004	80	S	0.008	80	I	0	80	A	0	80	P	0	80	D	0	80	V
81	H	0	81	K	0	81	E	0	81	S	0	81	S	0	81	F	0	81	T	0	81	A	0	81	K	0	81	I	0	81	Q	0	81	F	0	81	R	0	81	A	0.004	81	G	0	81	N	0	81	C
82	G	0	82	K	0	82	W	0	82	Y	0	82	M	0	82	N	0	82	L	0	82	K	0	82	G	0	82	D	0	82	H	0.008	82	P	0	82	H	0	82	N	0	82	T	0	82	P	0	82	N
83	H	0	83	F	0	83	S	0	83	T	0	83	Q	0	83	M	0	83	Q	0	83	V	0	83	P	0	83	H	0	83	E	0	83	L	0	83	V	0	83	T	0	83	A	0	83	V	0	83	L
84	V	0	84	D	0	84	M	0.004	84	N	0	84	N	0	84	V	0				84	T	0	84	K	0	84	P	0	84	E	0	84	C	0	84	R	0	84	V	0	84	V	0	84	L	0	84	L
85	M	0	85	T	0.359	85	A	0.004	85	D	0	85	C	0	85	Y	0				85	S	0	85	V	0	85	N	0	85	T	0.015	85	A	0	85	A	0	85	I	0	85	L	0	85	P	0	85	L
86	V	0	86	F	0	86	T	0	86	K	0	86	V	0	86	M	0				86	A	0	86	K	0	86	P	0	86	I	0	86	N	0	86	W	0	86	W	0	86	R	0	86	F	0	86	L
87	E	0.008	87	N	0	87	Y	0	87	A	0	87	L	0	87	P	0				87	M	0	87	Y	0	87	K	0	87	Y	0	87	G	0	87	I	0	87	D	0	87	Q	0	87	N	0	87	F
88	L	0	88	G	0	88	Y	0	88	C	0	88	K	0	88	A	0				88	Q	0	88	L	0	88	G	0	88	N	0	88	Q	0	88	G	0	88	Y	0	88	W	0	88	D	0	88	V
89	V	0	89	E	0	89	L	0	89	P	0	89	L	0.011	89	S	0				89	T	0.008	89	Y	0	89	F	0	89	L	0	89	V	0	89	F	0	89	K	0	89	L	0	89	G	0	89	T
90	A	0	90	C	0	90	F	0	90	L	0	90	K	0.104	90	W	0				90	M	0	90	F	0	90	C	0	90	L	0	90	F	0	90	D	0	90	R	0	90	P	0	90	V	0.004	90	V
91	E	0	91	P	0	91	D	0	91	I	0	91	V	0	91	V	0.004				91	L	0	91	I	0	91	D	0	91	K	0.004	91	G	0	91	V	0	91	D	0	91	T	0	91	Y	0	91	Y
92	L	0	92	N	0.004	92	E	0	92	A	0	92	D	0	92	M	0				92	F	0	92	K	0	92	L	0	92	D	0	92	L	0	92	E	0	92	A	0	92	G	0	92	F	0	92	S
93	E	0	93	F	0	93	S	0	93	A	0	93	T	0	93	R	0				93	T	0	93	G	0	93	K	0	93	C	0	93	Y	0	93	G	0	93	P	0	93	T	0.004	93	A	0	93	H
94	G	0	94	V	0	94	G	0	94	V	0	94	A	0	94	I	0				94	M	0	94	L	0	94	G	0	94	P	0	94	K	0	94	C	0	94	A	0	94	L	0	94	S	0.004	94	L
95	I	0	95	F	0	95	E	0	95	I	0	95	N	0	95	M	0				95	L	0	95	N	0	95	K	0	95	A	0	95	N	0	95	H	0	95	H	0	95	L	0	95	T	0	95	L
96	Q	0	96	P	0	96	F	0	96	T	0	96	P	0	96	T	0				96	R	0	96	N	0	96	Y	0	96	V	0	96	T	0	96	A	0	96	I	0	96	V	0	96	E	0	96	L
97	Y	0	97	L	0	97	K	0	97	R	0	97	K	0	97	W	0				97	K	0	97	L	0	97	V	0	97	A	0.037	97	C	0	97	T	0	97	S	0	97	D	0	97	K	0	97	V
98	G	0	98	N	0	98	L	0	98	E	0	98	T	0	98	L	0				98	L	0	98	N	0	98	Q	0	98	K	0	98	V	0	98	R	0	98	T	0	98	S	0	98	S	0.004	98	A
99	R	0	99	S	0	99	A	0	99	V	0	99	P	0	99	D	0				99	D	0	99	R	0	99	I	0	99	H	0	99	G	0	99	E	0	99	I	0	99	D	0	99	N	0	99	A
100	S	0	100	I	0	100	S	0	100	G	0	100	K	0	100	M	0				100	N	0	100	G	0	100	P	0	100	D	0	100	S	0.011	100	A	0	100	G	0	100	L	0	100	I	0	100	G
101	G	0	101	I	0	101	H	0	101	F	0	101	Y	0	101	V	0				101	D	0	101	M	0	101	T	0	101	F	0	101	D	0	101	V	0	101	V	0	101	N	0	101	I	0	101	L
102	E	0	102	K	0	102	M	0	102	V	0	102	K	0	102	D	0				102	A	0	102	V	0	102	T	0	102	F	0	102	N	0	102	G	0	102	C	0	102	D	0	102	R	0	102	E
103	T	0	103	T	0	103	Y	0.004	103	V	0	103	F	0	103	T	0				103	L	0	103	L	0	103	C	0	103	K	0.004	103	V	0	103	T	0	103	S	0	103	F	0	103	G	0	103	A
104	L	0.004	104	I	0	104	C	0	104	P	0	104	V	0	104	S	0				104	N	0	104	G	0.004	104	A	0	104	F	0	104	T	0	104	N	0	104	M	0	104	V	0	104	W	0	104	P
105	G	0	105	Q	0	105	S	0	105	G	0	105	R	0	105	L	0				105	N	0	105	S	0	105	N	0	105	R	0	105	D	0	105	L	0	105	T	0	105	S	0	105	I	0	105	F
106	V	0	106	P	0	106	F	0	106	L	0	106	I	0	106	S	0				106	I	0	106	L	0	106	D	0	106	I	0	106	F	0	106	P	0	106	D	0	106	D	0	106	F	0	106	L
107	L	0	107	R	0	107	Y	0	107	P	0	107	Q	0	107	G	0				107	I	0	107	A	0	107	P	0	107	D	0	107	N	0	107	L	0	107	I	0	107	A	0	107	G	0	107	Y
108	V	0	108	V	0	108	P	0	108	G	0	108	P	0	108	F	0				108	N	0	108	A	0	108	V	0	108	G	0	108	A	0	108	Q	0	108	A	0	108	D	0	108	T	0	108	L
109	P	0	109	E	0	109	P	0	109	T	0.004	109	G	0	109	K	0				109	N	0	109	T	0	109	G	0	109	D	0	109	I	0	109	L	0	109	K	0.004	109	S	0	109	T	0	109	Y
110	H	0	110	K	0	110	D	0	110	I	0	110	Q	0	110	L	0				110	A	0	110	V	0	110	F	0	110	M	0	110	A	0	110	G	0	110	K	0	110	T	0	110	L	0	110	A
111	V	0	111	K	0	111	E	0	111	L	0	111	T	0	111	K	0				111	R	0	111	R	0	111	T	0	111	V	0	111	T	0	111	F	0	111	P	0	111	L	0	111	D	0	111	L
112	G	0	112	K	0	112	D	0	112	R	0	112	F	0	112	D	0				112	D	0	112	L	0	112	L	0.004	112	P	0	112	C	0	112	S	0	112	T	0	112	I	0	112	S	0	112	V
113	E	0	113	L	0	113	E	0	113	T	0	113	S	0	113	C	0.004				113	G	0	113	Q	0	113	K	0	113	H	0	113	D	0	113	T	0	113	E	0.004	113	G	0.004	113	K	0	113	Y
114	I	0	114	D	0	114	E	0	114	T	0	114	V	0	114	V	0				114	C	0				114	N	0	114	I	0	114	W	0	114	G	0	114	T	0.004	114	D	0	114	T	0	114	F
115	P	0	115	G	0	115	E	0	115	N	0	115	L	0	115	M	0				115	V	0				115	T	0	115	S	0	115	T	0	115	V	0	115	I	0	115	C	0	115	Q	0	115	L
116	V	0	116	F	0	116	G	0	116	G	0	116	A	0	116	Y	0				116	P	0				116	V	0	116	R	0	116	N	0	116	N	0	116	C	0	116	A	0	116	S	0	116	Q
117	A	0.008	117	M	0	117	D	0	117	D	0	117	C	0	117	A	0.004				117	L	0				117	C	0	117	Q	0	117	A	0	117	L	0	117	A	0	117	T	0	117	L	0	117	S
118	Y	0.014	118	G	0	118	C	0	118	F	0	118	Y	0	118	S	0				118	N	0				118	T	0.004	118	R	0	118	G	0	118	V	0	118	P	0	118	V	0	118	L	0	118	I
119	R	0	119	R	0	119	E	0.004	119	L	0.004	119	N	0	119	A	0				119	I	0				119	V	0	119	L	0	119	D	0	119	A	0	119	L	0	119	H	0	119	I	0.004	119	N
120	K	0	120	I	0	120	E	0	120	H	0	120	G	0	120	V	0				120	I	0				120	C	0	120	T	0	120	Y	0	120	V	0	120	T	0	120	T	0	120	V	0.011	120	F
121	V	0	121	R	0	121	E	0	121	F	0.004	121	S	0	121	V	0				121	P	0				121	G	0	121	K	0	121	I	0	121	P	0.008	121	V	0	121	A	0	121	N	0	121	V
122	L	0	122	S	0	122	E	0	122	L	0	122	P	0	122	L	0				122	L	0				122	M	0	122	Y	0	122	L	0	122	T	0	122	F	0	122	N	0	122	N	0	122	R
123	L	0	123	V	0	123	F	0.004	123	P	0	123	S	0	123	L	0				123	T	0				123	W	0	123	T	0	123	A	0	123	G	0	123	F	0	123	K	0	123	A	0	123	I
124	R	0	124	Y	0	124	E	0	124	R	0	124	G	0	124	I	0				124	T	0				124	K	0	124	M	0	124	N	0	124	Y	0	124	D	0	124	W	0	124	T	0	124	I
125	K	0	125	P	0	125	P	0	125	V	0	125	V	0	125	L	0				125	A	0				125	G	0	125	A	0	125	T	0	125	V	0	125	G	0	125	D	0	125	N	0	125	M
126	N	0	126	V	0	126	S	0	126	F	0	126	Y	0	126	M	0				126	A	0				126	Y	0	126	D	0	126	C	0	126	D	0	126	R	0	126	L	0.004	126	V	0	126	R
127	G	0	127	A	0	127	T	0.008	127	S	0	127	Q	0	127	T	0				127	K	0				127	G	0	127	L	0	127	T	0	127	T	0	127	V	0	127	I	0	127	V	0	127	L
128	N	0	128	S	0.004	128	Q	0	128	A	0	128	C	0	128	A	0				128	L	0				128	C	0.008	128	V	0	128	E	0	128	P	0	128	D	0	128	I	0	128	I	0	128	W
129	K	0	129	P	0.018	129	Y	0	129	V	0	129	A	0	129	R	0				129	M	0				129	S	0	129	Y	0	129	R	0	129	N	0	129	G	0	129	S	0	129	K	0	129	L
130	G	0	130	N	0	130	E	0	130	G	0	130	M	0	130	T	0				130	V	0				130	C	0	130	A	0	130	L	0	130	N	0	130	Q	0	130	D	0	130	V	0	130	C
131	A	0	131	E	0	131	Y	0	131	N	0.004	131	R	0	131	V	0				131	V	0				131	D	0	131	L	0	131	K	0	131	T	0	131	V	0	131	M	0	131	C	0	131	W
132	G	0	132	C	0	132	G	0	132	I	0	132	P	0	132	Y	0				132	I	0				132	Q	0	132	R	0	132	L	0	132	D	0.004	132	D	0	132	Y	0	132	E	0	132	K
133	G	0	133	N	0	133	T	0	133	C	0	133	N	0	133	D	0				133	P	0				133	L	0	133	H	0	133	F	0	133	F	0	133	L	0	133	D	0	133	F	0	133	C
134	H	0	134	Q	0	134	E	0	134	Y	0	134	F	0	134	D	0				134	D	0				134	R	0	134	F	0	134	A	0	134	S	0	134	F	0	134	P	0	134	Q	0	134	R
135	S	0	135	M	0	135	D	0	135	T	0	135	T	0	135	G	0				135	Y	0				135	E	0	135	D	0	135	A	0	135	R	0	135	R	0	135	K	0	135	F	0	135	S
136	Y	0	136	C	0	136	D	0	136	P	0	136	I	0	136	A	0				136	N	0				136	P	0	136	E	0	136	E	0	136	V	0	136	N	0	136	T	0	136	C	0	136	K
137	G	0	137	L	0	137	Y	0	137	S	0	137	K	0	137	R	0				137	T	0				137	M	0	137	G	0	137	T	0	137	S	0	137	A	0	137	K	0	137	N	0	137	N
138	A	0	138	S	0.011	138	Q	0.004	138	K	0	138	G	0	138	R	0				138	Y	0				138	L	0	138	N	0	138	L	0	138	A	0	138	R	0	138	N	0	138	D	0.008	138	P
139	D	0	139	T	0	139	G	0	139	L	0	139	S	0	139	V	0				139	K	0				139	Q	0	139	C	0	139	K	0	139	K	0	139	N	0	139	V	0	139	P	0	139	L
140	L	0	140	L	0	140	K	0	140	I	0	140	F	0	140	W	0				140	N	0							140	D	0	140	A	0	140	P	0	140	G	0	140	T	0	140	F	0	140	L
141	K	0	141	M	0	141	P	0	141	E	0	141	L	0	141	T	0				141	T	0							141	T	0.008	141	T	0	141	P	0	141	V	0	141	K	0	141	L	0	141	Y
142	S	0	142	K	0	142	L	0.025	142	Y	0	142	N	0	142	L	0				142	C	0							142	L	0	142	E	0	142	P	0	142	L	0	142	E	0	142	G	0	142	D
143	F	0	143	C	0	143	E	0	143	T	0.004	143	G	0	143	M	0				143	D	0							143	K	0	143	E	0	143	G	0	143	I	0.008	143	N	0	143	V	0	143	A
144	D	0	144	D	0	144	F	0	144	D	0	144	S	0	144	N	0				144	G	0							144	E	0	144	T	0	144	D	0	144	T	0.008	144	D	0	144	Y	0	144	N
145	L	0	145	H	0.011	145	G	0	145	F	0.004	145	C	0	145	V	0.004				145	T	0							145	I	0	145	F	0	145	Q	0	145	E	0	145	S	0	145	Y	0.011	145	Y
146	G	0	146	C	0	146	A	0	146	A	0	146	G	0	146	L	0				146	T	0							146	L	0	146	K	0	146	F	0	146	G	0	146	K	0	146	H	0.004	146	F
147	D	0	147	G	0	147	T	0	147	T	0	147	S	0	147	T	0.004				147	F	0							147	V	0	147	L	0	147	K	0	147	S	0.004	147	E	0	147	K	0	147	L
148	E	0	148	E	0	148	S	0	148	S	0	148	V	0	148	L	0				148	T	0							148	T	0	148	S	0	148	H	0	148	V	0	148	G	0	148	N	0	148	C
149	L	0	149	T	0	149	A	0.004	149	A	0	149	G	0	149	V	0.004				149	Y	0							149	Y	0	149	Y	0	149	L	0	149	K	0	149	F	0	149	N	0	149	W
150	G	0	150	S	0	150	A	0	150	C	0	150	F	0	150	Y	0				150	A	0							150	N	0	150	G	0	150	I	0.014	150	G	0	150	F	0	150	K	0	150	H
151	T	0	151	W	0	151	L	0.017	151	V	0	151	N	0	151	K	0				151	S	0							151	C	0	151	I	0	151	P	0	151	L	0	151	T	0	151	S	0	151	T
152	D	0	152	Q	0	152	Q	0	152	L	0	152	I	0	152	V	0				152	A	0							152	C	0	152	A	0	152	L	0	152	Q	0	152	Y	0	152	W	0	152	N
153	P	0	153	T	0	153	P	0.018	153	A	0	153	D	0	153	Y	0.017				153	L	0							153	D	0	153	T	0	153	M	0	153	P	0	153	I	0	153	M	0.008	153	C
154	Y	0	154	G	0	154	E	0.004	154	A	0	154	Y	0	154	Y	0				154	W	0							154	D	0.004	154	V	0	154	Y	0	154	S	0	154	C	0	154	E	0	154	Y
155	E	0	155	D	0	155	E	0	155	E	0	155	D	0	155	G	0				155	E	0							155	D	0	155	R	0	155	K	0	155	V	0	155	G	0	155	S	0	155	D
156	D	0	156	F	0	156	E	0	156	C	0	156	C	0	156	N	0.014				156	I	0							156	Y	0	156	E	0	156	G	0	156	G	0	156	F	0	156	E	0	156	Y
157	F	0	157	V	0	157	Q	0	157	T	0	157	V	0.004	157	A	0				157	Q	0							157	F	0	157	V	0	157	L	0	157	P	0	157	I	0	157	F	0.008	157	C
158	Q	0	158	K	0	158	E	0	158	I	0	158	S	0	158	L	0				158	Q	0							158	N	0	158	L	0	158	P	0	158	K	0	158	Q	0	158	R	0	158	I
159	E	0	159	A	0	159	E	0	159	F	0	159	F	0	159	D	0				159	V	0							159	K	0	159	S	0	159	W	0	159	Q	0	159	Q	0	159	V	0	159	P
160	N	0	160	T	0	160	D	0	160	K	0	160	C	0	160	Q	0				160	V	0							160	K	0	160	D	0	160	N	0	160	A	0	160	K	0.008	160	Y	0	160	Y
161	W	0	161	C	0	161	W	0	161	D	0	161	Y	0	161	A	0				161	D	0							161	D	0.012	161	R	0	161	V	0	161	S	0	161	L	0	161	S	0	161	N
162	N	0	162	E	0	162	L	0	162	A	0	162	M	0	162	I	0				162	A	0							162	W	0	162	E	0	162	V	0	162	L	0	162	A	0.004	162	S	0	162	S
163	T	0	163	F	0	163	D	0	163	S	0	163	H	0	163	S	0				163	D	0							163	Y	0	163	L	0	163	R	0	163	N	0	163	L	0	163	A	0	163	V
164	K	0	164	C	0	164	D	0	164	G	0	164	H	0	164	M	0				164	S	0							164	D	0	164	H	0	164	I	0	164	G	0	164	G	0	164	N	0	164	T
165	H	0	165	G	0	165	D	0	165	K	0.004	165	M	0	165	W	0				165	K	0							165	F	0	165	L	0	165	K	0	165	V	0	165	G	0	165	N	0	165	S
166	S	0	166	T	0.011	166	S	0	166	P	0	166	E	0	166	A	0				166	I	0							166	V	0	166	S	0	166	I	0	166	T	0	166	S	0	166	C	0	166	S
167	S	0	167	E	0	167	Q	0	167	V	0	167	L	0	167	L	0				167	V	0							167	E	0	167	W	0	167	V	0	167	L	0	167	V	0.008	167	T	0	167	I
168	G	0	168	N	0	168	Q	0	168	P	0	168	P	0	168	I	0				168	Q	0							168	N	0	168	E	0	168	Q	0	168	I	0	168	A	0	168	F	0	168	V
169	V	0	169	L	0	169	T	0	169	Y	0	169	T	0	169	I	0				169	L	0							169	P	0	169	V	0.004	169	M	0	169	G	0	169	I	0	169	E	0	169	I
170	T	0	170	T	0	170	V	0	170	C	0	170	G	0	170	S	0				170	S	0							170	D	0	170	G	0	170	L	0	170	E	0.004	170	K	0	170	Y	0	170	T
171	R	0	171	K	0	171	G	0	171	Y	0	171	V	0	171	V	0				171	E	0							171	I	0	171	K	0	171	S	0	171	A	0.008	171	I	0	171	V	0	171	S
172	E	0	172	E	0.025	172	Q	0	172	D	0	172	H	0	172	T	0				172	I	0							172	L	0	172	P	0	172	D	0	172	V	0.004	172	T	0	172	S	0	172	G
173	L	0	173	G	0	173	Q	0	173	T	0	173	A	0.004	173	S	0				173	S	0							173	R	0	173	R	0	173	T	0	173	K	0	173	E	0	173	Q	0	173	D
174	M	0	174	A	0.008	174	D	0	174	N	0	174	G	0	174	N	0				174	M	0							174	V	0	174	P	0	174	L	0	174	T	0	174	H	0	174	P	0	174	G
175	R	0	175	T	0	175	G	0.004	175	V	0	175	T	0	175	Y	0				175	D	0							175	Y	0	175	P	0	175	K	0	175	Q	0	175	S	0	175	F	0	175	T
176	E	0	176	T	0.008	176	S	0	176	L	0	176	D	0	176	S	0				176	N	0							176	A	0.004	176	L	0.008	176	N	0	176	F	0	176	W	0	176	L	0.008	176	T
177	L	0	177	C	0	177	E	0	177	E	0	177	L	0	177	G	0				177	S	0							177	N	0	177	N	0	177	L	0.014	177	N	0	177	N	0	177	M	0	177	S
178	N	0	178	G	0	178	D	0	178	G	0	178	E	0	178	V	0				178	P	0							178	L	0	178	R	0	178	S	0	178	Y	0	178	A	0	178	D	0	178	P
179	G	0	179	Y	0	179	N	0	179	S	0	179	G	0	179	V	0				179	N	0							179	G	0.004	179	N	0	179	D	0	179	Y	0	179	D	0	179	L	0	179	I
180	G	0	180	L	0	180	Q	0.004	180	V	0	180	N	0	180	T	0				180	L	0							180	E	0	180	Y	0	180	R	0	180	K	0	180	L	0	180	E	0	180	S
			181	P	0	181	T	0	181	A	0	181	F	0	181	T	0				181	A	0							181	R	0	181	V	0	181	V	0	181	K	0	181	Y	0	181	G	0.008	181	E
			182	Q	0.004	182	T	0.004	182	Y	0	182	Y	0	182	V	0				182	W	0							182	V	0	182	F	0	182	V	0	182	V	0	182	K	0	182	K	0	182	H
			183	N	0	183	T	0	183	E	0	183	G	0	183	M	0				183	P	0							183	R	0	183	T	0	183	F	0	183	D	0.004	183	L	0	183	Q	0	183	D
			184	A	0	184	I	0	184	S	0	184	P	0.004	184	F	0				184	L	0							184	Q	0	184	G	0	184	V	0	184	G	0	184	M	0	184	G	0	184	Y
			185	V	0	185	Q	0	185	L	0	185	F	0	185	L	0.004				185	I	0							185	A	0	185	Y	0	185	L	0	185	V	0	185	G	0	185	N	0	185	Q
			186	V	0	186	T	0	186	R	0	186	V	0	186	A	0				186	V	0							186	L	0	186	R	0	186	W	0	186	V	0	186	H	0	186	F	0	186	I
			187	K	0	187	I	0	187	P	0	187	D	0	187	R	0				187	T	0							187	L	0	187	V	0	187	A	0	187	Q	0	187	F	0	187	K	0	187	G
			188	I	0.004	188	V	0	188	D	0	188	R	0	188	G	0				188	A	0							188	K	0	188	T	0	188	H	0	188	Q	0	188	A	0	188	N	0	188	G
			189	Y	0	189	E	0	189	T	0	189	Q	0	189	I	0.004				189	L	0							189	T	0	189	K	0	189	G	0	189	L	0	189	W	0	189	L	0	189	Y
			190	C	0	190	V	0	190	R	0	190	T	0	190	V	0				190	R	0							190	V	0	190	N	0	190	F	0	190	P	0	190	W	0	190	R	0	190	T
			191	P	0	191	Q	0	191	Y	0	191	A	0	191	F	0				191	A	0							191	Q	0	191	S	0	191	E	0	191	E	0	191	T	0	191	E	0	191	E
			192	A	0	192	P	0	192	V	0	192	Q	0	192	M	0				192	N	0							192	F	0	192	K	0	192	L	0	192	T	0	192	A	0	192	F	0	192	K
			193	C	0	193	Q	0	193	L	0	193	A	0.008	193	C	0				193	S	0							193	C	0	193	V	0	193	T	0	193	Y	0	193	F	0	193	V	0	193	W
			194	H	0.008	194	L	0	194	M	0	194	A	0	194	V	0				194	A	0							194	D	0	194	Q	0	194	S	0	194	F	0	194	V	0	194	F	0	194	E
			195	N	0	195	E	0	195	D	0	195	G	0	195	E	0.004				195	V	0							195	A	0	195	I	0	195	M	0	195	T	0	195	T	0	195	K	0	195	S
			196	S	0	196	M	0	196	G	0.004	196	T	0.004	196	Y	0				196	K	0							196	M	0	196	G	0	196	K	0	196	Q	0	196	N	0	196	N	0	196	G
			197	E	0	197	E	0	197	S	0	197	D	0	197	C	0				197	L	0							197	R	0	197	E	0	197	Y	0	197	S	0	197	V	0	197	I	0.008	197	V
			198	V	0.127	198	L	0	198	I	0	198	T	0	198	P	0				198	Q	0							198	N	0	198	Y	0	198	F	0	198	R	0	198	N	0	198	D	0	198	K
			199	G	0	199	T	0	199	I	0	199	T	0	199	I	0													199	A	0	199	T	0	199	V	0	199	N	0	199	A	0	199	G	0	199	D
			200	P	0	200	P	0	200	Q	0	200	I	0	200	F	0													200	G	0	200	F	0	200	K	0	200	L	0	200	S	0	200	Y	0	200	C
			201	E	0	201	V	0	201	F	0	201	T	0	201	F	0													201	I	0	201	E	0	201	I	0	201	Q	0	201	S	0	201	F	0	201	V
			202	H	0	202	V	0	202	P	0.004	202	V	0	202	I	0													202	V	0	202	K	0	202	G	0	202	E	0	202	S	0.004	202	K	0.004	202	V
			203	S	0	203	Q	0	203	N	0	203	N	0	203	T	0													203	G	0	203	G	0	203	P	0	203	F	0	203	E	0	203	I	0	203	L
			204	L	0	204	T	0	204	T	0	204	V	0	204	G	0													204	V	0	204	D	0.004	204	E	0	204	K	0	204	A	0	204	Y	0	204	H
			205	A	0	205	I	0	205	Y	0	205	L	0	205	N	0													205	L	0	205	Y	0	205	R	0	205	P	0.004	205	F	0	205	S	0	205	S
			206	E	0	206	E	0	206	L	0	206	A	0	206	T	0													206	T	0	206	G	0	206	T	0.027	206	R	0	206	L	0	206	K	0	206	Y
			207	Y	0	207	V	0	207	E	0	207	W	0	207	L	0													207	L	0	207	D	0	207	C	0	207	S	0	207	I	0	207	H	0	207	F
			208	H	0	208	N	0	208	G	0	208	L	0	208	Q	0													208	D	0	208	A	0	208	C	0.004	208	Q	0	208	G	0	208	T	0	208	T
			209	N	0.011	209	S	0	209	S	0.008	209	Y	0	209	C	0													209	N	0	209	V	0	209	L	0	209	M	0	209	C	0	209	P	0	209	S
			210	E	0	210	F	0	210	V	0	210	A	0	210	I	0													210	Q	0	210	V	0.011	210	C	0	210	E	0	210	N	0	210	I	0	210	D
			211	S	0.004	211	S	0	211	R	0	211	A	0	211	M	0													211	D	0	211	Y	0	211	D	0	211	I	0	211	Y	0	211	N	0	211	Y
			212	G	0.101	212	G	0	212	V	0	212	V	0	212	L	0													212	L	0	212	R	0	212	R	0	212	D	0	212	L	0	212	L	0	212	Y
			213	L	0	213	Y	0	213	V	0	213	I	0	213	V	0													213	N	0	213	G	0	213	R	0	213	F	0	213	G	0	213	V	0.004	213	Q
			214	K	0	214	L	0	214	T	0	214	N	0	214	Y	0													214	G	0	214	T	0.004	214	A	0	214	L	0	214	K	0	214	R	0	214	L
			215	T	0	215	K	0	215	T	0	215	G	0	215	C	0													215	N	0	215	T	0	215	T	0.008	215	E	0	215	P	0.004	215	D	0.004	215	Y
			216	I	0	216	L	0	216	F	0	216	D	0	216	F	0													216	W	0	216	T	0	216	C	0.004	216	L	0	216	R	0.004	216	L	0	216	S
			217	L	0	217	T	0	217	D	0.004	217	R	0	217	L	0													217	Y	0	217	Y	0	217	F	0.004	217	A	0.017	217	E	0	217	P	0	217	T
			218	R	0.008	218	D	0.035	218	S	0	218	W	0	218	G	0													218	D	0	218	K	0	218	S	0	218	M	0	218	Q	0	218	Q	0	218	Q
			219	K	0	219	N	0	219	E	0	219	F	0	219	Y	0													219	F	0	219	L	0	219	T	0	219	D	0.015	219	I	0	219	G	0	219	L
			220	G	0	220	V	0	220	Y	0	220	L	0.004	220	F	0													220	G	0	220	N	0	220	A	0	220	E	0	220	D	0.004	220	F	0	220	S
			221	G	0	221	Y	0	221	C	0	221	N	0	221	C	0.004													221	D	0	221	V	0	221	S	0	221	F	0.008	221	G	0.004	221	S	0.004	221	T
			222	R	0.004	222	I	0	222	R	0	222	R	0	222	T	0.004													222	F	0	222	G	0	222	D	0	222	I	0	222	Y	0	222	A	0	222	D
			223	T	0	223	K	0	223	H	0	223	F	0	223	C	0													223	I	0	223	D	0	223	T	0	223	E	0.004	223	V	0	223	L	0	223	T
			224	I	0	224	N	0	224	G	0	224	T	0	224	Y	0													224	Q	0	224	Y	0	224	Y	0	224	R	0	224	M	0	224	E	0	224	G
			225	A	0	225	A	0.004	225	T	0	225	T	0.004	225	F	0													225	T	0	225	F	0	225	A	0.004	225	Y	0	225	H	0	225	P	0	225	V
			226	F	0	226	D	0	226	C	0	226	T	0	226	G	0													226	T	0	226	V	0.004	226	C	0	226	K	0	226	A	0	226	L	0	226	E
			227	G	0	227	I	0	227	E	0	227	L	0	227	L	0													227	P	0	227	L	0	227	W	0	227	L	0	227	N	0	227	V	0	227	H
			228	G	0.008	228	V	0	228	R	0	228	N	0	228	F	0													228	G	0.004	228	T	0	228	H	0	228	E	0	228	Y	0	228	D	0	228	V
			229	C	0	229	E	0.004	229	S	0	229	D	0	229	C	0													229	S	0.004	229	S	0	229	H	0	229	G	0	229	I	0	229	L	0	229	T
			230	V	0	230	E	0	230	E	0	230	F	0	230	L	0													230	G	0	230	H	0	230	S	0	230	Y	0	230	F	0	230	P	0	230	F
			231	F	0	231	A	0.004	231	A	0.004	231	N	0	231	L	0													231	V	0	231	T	0	231	I	0	231	A	0	231	W	0	231	I	0	231	F
			232	S	0	232	K	0	232	G	0	232	L	0	232	N	0													232	P	0	232	V	0	232	G	0	232	F	0	232	R	0.004	232	G	0	232	I
			233	Y	0	233	K	0	233	V	0	233	V	0	233	R	0													233	V	0	233	M	0	233	F	0.008	233	E	0	233	N	0	233	I	0	233	Y
			234	V	0	234	V	0	234	C	0	234	A	0	234	Y	0													234	V	0	234	P	0	234	D	0	234	H	0	234	T	0	234	N	0	234	N
			235	G	0	235	K	0	235	V	0	235	M	0	235	F	0													235	D	0	235	L	0	235	Y	0	235	I	0	235	N	0	235	I	0	235	K
			236	C	0	236	P	0	236	S	0	236	K	0	236	R	0													236	S	0	236	S	0	236	V	0	236	V	0	236	P	0	236	T	0	236	I
			237	H	0.051	237	T	0	237	T	0	237	Y	0.004	237	L	0													237	Y	0	237	A	0	237	Y	0	237	Y	0	237	I	0	237	R	0	237	V
			238	N	0	238	V	0	238	S	0	238	N	0	238	T	0													238	Y	0	238	P	0.011	238	N	0	238	G	0	238	Q	0	238	F	0	238	D
			239	K	0	239	V	0	239	G	0	239	Y	0	239	L	0													239	S	0	239	T	0	239	P	0	239	D	0.004	239	L	0	239	Q	0.019	239	E
			240	C	0	240	V	0	240	R	0	240	E	0	240	G	0													240	L	0	240	L	0	240	F	0	240	F	0	240	S	0	240	T	0	240	P
			241	A	0	241	N	0	241	W	0	241	P	0	241	V	0													241	L	0	241	V	0	241	M	0	241	S	0	241	S	0.004	241	L	0	241	E
			242	Y	0	242	A	0	242	V	0	242	L	0	242	Y	0													242	M	0	242	P	0	242	I	0	242	H	0	242	Y	0	242	L	0	242	E
			243	W	0	243	A	0	243	L	0	243	T	0	243	D	0													243	P	0	243	Q	0	243	D	0	243	S	0	243	S	0.004	243	A	0	243	H
			244	V	0	244	N	0	244	N	0	244	Q	0	244	Y	0													244	I	0	244	E	0	244	V	0	244	Q	0	244	L	0	244	L	0	244	V
			245	P	0	245	V	0	245	N	0	245	D	0	245	L	0													245	L	0	245	H	0	245	Q	0	245	L	0	245	F	0	245	H	0	245	Q
			246	R	0	246	Y	0	246	D	0	246	H	0	246	V	0.004													246	T	0	246	Y	0	246	Q	0	246	G	0	246	D	0	246	R	0	246	I
			247	A	0.004	247	L	0	247	Y	0	247	V	0	247	S	0													247	L	0	247	V	0.008	247	W	0	247	G	0	247	M	0	247	S	0.004	247	H
			248	S	0.008	248	K	0	248	Y	0	248	D	0	248	T	0													248	T	0	248	R	0	248	G	0	248	L	0	248	S	0	248	Y	0	248	T
			249	A	0	249	H	0	249	R	0	249	I	0	249	Q	0													249	R	0	249	I	0	249	F	0	249	H	0	249	K	0	249	L	0	249	I
			250	N	0.004	250	G	0	250	S	0	250	L	0	250	E	0													250	A	0	250	T	0	250	T	0	250	L	0	250	F	0	250	T	0	250	D
			251	I	0	251	G	0	251	L	0	251	G	0	251	F	0													251	L	0	251	G	0	251	G	0	251	L	0	251	P	0	251	P	0	251	G
			252	G	0	252	G	0	252	P	0	252	P	0	252	R	0													252	T	0	252	L	0	252	N	0	252	I	0	252	L	0	252	G	0	252	S
			253	C	0	253	V	0	253	G	0	253	L	0	253	Y	0													253	A	0.004	253	Y	0	253	L	0	253	G	0	253	K	0	253	D	0	253	S
			254	N	0.004	254	A	0	254	V	0	254	S	0	254	M	0													254	E	0	254	P	0	254	Q	0	254	L	0	254	L	0	254	S	0.014	254	G
			255	H	0	255	G	0	255	F	0	255	A	0.004	255	N	0													255	S	0	255	T	0.004	255	S	0	255	A	0.004	255	R	0	255	S	0	255	V
			256	T	0	256	A	0	256	C	0	256	Q	0	256	S	0													256	H	0	256	L	0.004	256	N	0	256	K	0	256	G	0	256	S	0	256	V
			257	G	0	257	L	0	257	G	0	257	T	0	257	Q	0													257	V	0	257	N	0	257	H	0	257	R	0	257	T	0	257	G	0	257	N
			258	V	0	258	N	0	258	V	0	258	G	0	258	G	0													258	D	0	258	I	0	258	D	0	258	F	0	258	A	0	258	W	0.004	258	P
			259	V	0	259	K	0	259	D	0	259	I	0	259	L	0													259	T	0	259	S	0	259	L	0	259	K	0	259	V	0	259	T	0	259	V
			260	G	0	260	A	0	260	A	0.004	260	A	0	260	L	0.004													260	D	0	260	D	0	260	Y	0	260	E	0.008	260	M	0	260	A	0	260	M
			261	E	0	261	T	0	261	V	0	261	V	0	261	P	0													261	L	0	261	E	0	261	C	0	261	S	0.004	261	S	0	261	G	0	261	E
			262	G	0	262	N	0	262	N	0	262	L	0	262	P	0													262	T	0	262	F	0	262	Q	0	262	P	0	262	L	0	262	A	0	262	P
			263	S	0	263	N	0	263	L	0	263	D	0	263	K	0													263	K	0.004	263	S	0	263	V	0	263	F	0	263	K	0	263	A	0	263	I
			264	E	0.008	264	A	0	264	L	0	264	M	0	264	N	0.004													264	P	0	264	S	0	264	H	0	264	E	0	264	E	0	264	A	0	264	Y
			265	G	0	265	M	0	265	T	0	265	C	0	265	S	0													265	Y	0	265	N	0	265	G	0	265	L	0	265	G	0	265	Y	0	265	D
			266	L	0	266	Q	0	266	N	0	266	A	0.004	266	I	0													266	I	0	266	V	0	266	N	0	266	E	0	266	Q	0	266	Y	0	266	E
			267	N	0	267	V	0.004	267	M	0	267	S	0	267	D	0													267	K	0	267	A	0	267	A	0	267	D	0.008	267	I	0	267	V	0	267	P
			268	D	0	268	E	0	268	F	0	268	L	0	268	A	0													268	W	0	268	N	0	268	H	0	268	F	0	268	N	0	268	G	0	268	T
			269	N	0	269	S	0	269	T	0	269	K	0	269	F	0													269	D	0	269	Y	0	269	V	0	269	I	0	269	D	0	269	Y	0	269	T
			270	L	0	270	D	0	270	P	0	270	E	0	270	K	0.004													270	L	0	270	Q	0	270	A	0	270	P	0	270	M	0	270	L	0	270	T
			271	L	0.004	271	D	0	271	L	0	271	L	0	271	L	0													271	L	0	271	K	0	271	S	0	271	M	0	271	I	0	271	Q	0	271	T
			272	E	0	272	Y	0	272	I	0.004	272	L	0	272	N	0													272	K	0	272	V	0	272	C	0	272	D	0.011	272	L	0	272	P	0	272	S
			273	I	0	273	I	0	273	Q	0	273	Q	0	273	I	0													273	Y	0	273	G	0	273	D	0	273	S	0	273	S	0	273	R	0	273	V
			274	L	0	274	A	0.004	274	P	0	274	N	0.004	274	K	0													274	D	0	274	M	0	274	A	0	274	T	0	274	L	0	274	T	0	274	P
			275	Q	0	275	T	0	275	I	0	275	G	0	275	L	0													275	F	0	275	Q	0.004	275	I	0.004	275	V	0	275	L	0	275	F	0	275	L
			276	K	0	276	N	0	276	G	0	276	M	0	276	L	0													276	T	0.008	276	K	0	276	M	0	276	K	0	276	S	0	276	L	0
			277	E	0	277	G	0	277	A	0	277	N	0	277	G	0													277	E	0	277	Y	0	277	T	0	277	N	0	277	K	0	277	L	0
			278	K	0	278	P	0	278	L	0.004	278	G	0	278	V	0													278	E	0	278	S	0	278	R	0	278	Y	0	278	G	0	278	K	0
			279	V	0	279	L	0	279	D	0	279	R	0	279	G	0													279	R	0	279	T	0	279	C	0	279	F	0	279	R	0	279	Y	0
			280	N	0	280	K	0.004	280	I	0	280	T	0	280	G	0													280	L	0	280	L	0	280	L	0	280	I	0	280	L	0	280	N	0
			281	I	0	281	V	0	281	S	0	281	I	0	281	K	0													281	K	0	281	Q	0	281	A	0	281	T	0	281	I	0	281	E	0
			282	N	0	282	G	0	282	A	0	282	L	0	282	P	0													282	L	0	282	G	0	282	V	0	282	D	0	282	I	0	282	N	0
			283	I	0	283	G	0	283	S	0	283	G	0	283	C	0													283	F	0	283	P	0	283	H	0	283	A	0	283	R	0	283	G	0
			284	V	0	284	S	0	284	I	0	284	S	0	284	I	0													284	D	0	284	P	0	284	E	0	284	Q	0	284	E	0	284	T	0
			285	G	0	285	C	0	285	V	0	285	A	0	285	K	0													285	R	0	285	G	0	285	C	0	285	T	0	285	N	0	285	I	0
			286	D	0	286	V	0	286	A	0	286	L	0	286	V	0													286	Y	0	286	T	0	286	F	0	286	G	0	286	N	0	286	T	0
			287	F	0	287	L	0	287	G	0	287	L	0	287	A	0													287	F	0	287	G	0	287	V	0	287	S	0	287	R	0	287	D	0
			288	K	0	288	S	0	288	G	0	288	E	0	288	T	0													288	K	0	288	K	0	288	K	0	288	S	0.004	288	V	0	288	A	0
			289	L	0	289	G	0	289	I	0	289	D	0	289	V	0													289	Y	0	289	S	0	289	R	0	289	K	0	289	V	0	289	V	0
			290	N	0	290	H	0	290	V	0	290	E	0	290	Q	0													290	W	0	290	H	0.008	290	V	0.004	290	C	0	290	I	0	290	D	0
			291	E	0	291	N	0	291	A	0	291	F	0																291	D	0	291	F	0	291	D	0	291	V	0	291	S	0	291	C	0
			292	E	0	292	L	0.004	292	I	0	292	T	0																292	Q	0	292	A	0	292	W	0	292	C	0	292	S	0	292	A	0
			293	I	0	293	A	0	293	V	0	293	P	0																293	T	0	293	I	0	293	T	0	293	S	0	293	D	0	293	L	0
			294	A	0	294	K	0	294	V	0	294	F	0																294	Y	0	294	G	0	294	I	0	294	V	0	294	V	0	294	D	0
			295	I	0	295	H	0	295	T	0.021	295	D	0																295	H	0	295	L	0	295	E	0	295	I	0	295	L	0	295	P	0
			296	I	0.008	296	C	0	296	C	0	296	V	0																296	P	0	296	A	0.004	296	Y	0	296	D	0	296	V	0	296	L	0
			297	L	0	297	L	0	297	L	0	297	V	0																297	N	0	297	L	0	297	P	0.022	297	L	0	297	N	0	297	S	0
			298	A	0	298	H	0	298	A	0	298	R	0																298	C	0	298	Y	0	298	I	0	298	L	0	298	N	0	298	E	0
			299	S	0	299	V	0	299	Y	0	299	Q	0																299	V	0	299	Y	0	299	I	0	299	L	0				299	T	0
			300	F	0	300	V	0	300	Y	0	300	C	0																300	N	0	300	P	0	300	G	0	300	D	0				300	K	0
			301	S	0	301	G	0	301	F	0	301	S	0																301	C	0	301	S	0	301	D	0	301	D	0				301	C	0
			302	A	0	302	P	0	302	M	0	302	G	0																302	L	0	302	A	0	302	E	0	302	F	0				302	T	0
			303	S	0	303	N	0	303	R	0	303	V	0																303	D	0	303	R	0	303	L	0	303	V	0.004				303	L	0
			304	T	0	304	V	0	304	F	0	304	T	0																304	D	0	304	I	0	304	K	0	304	E	0				304	K	0
			305	S	0	305	N	0	305	R	0	305	F	0																305	R	0	305	V	0	305	I	0	305	I	0				305	S	0
			306	A	0	306	K	0.004	306	R	0	306	Q	0																306	C	0	306	Y	0	306	N	0	306	I	0				306	F	0
			307	F	0	307	G	0	307	A	0.011																			307	I	0	307	T	0	307	A	0	307	K	0				307	T	0
			308	V	0	308	E	0	308	F	0.06																			308	L	0	308	A	0	308	A	0	308	S	0				308	V	0
			309	E	0	309	D	0	309	G	0.017																			309	H	0	309	C	0	309	C	0	309	Q	0				309	E	0
			310	T	0.004	310	I	0	310	E	0.008																			310	C	0	310	S	0	310	R	0	310	D	0				310	K	0
			311	V	0	311	Q	0	311	Y	0																			311	A	0	311	H	0	311	K	0	311	L	0				311	G	0
			312	K	0.004	312	L	0	312	S	0																			312	N	0	312	A	0	312	V	0	312	S	0.004				312	I	0
			313	G	0	313	L	0	313	H	0.004																			313	F	0	313	A	0	313	Q	0	313	V	0				313	Y	0
			314	L	0	314	K	0	314	V	0																			314	N	0	314	V	0	314	H	0	314	V	0				314	Q	0
			315	D	0	315	S	0	315	V	0																			315	V	0	315	D	0	315	M	0	315	S	0				315	T	0
			316	Y	0	316	A	0	316	A	0																			316	L	0	316	A	0	316	V	0	316	K	0				316	S	0
			317	K	0	317	Y	0	317	F	0																			317	F	0	317	L	0	317	V	0	317	V	0				317	N	0
			318	A	0.004	318	E	0	318	N	0																			318	S	0	318	C	0	318	K	0	318	V	0				318	F	0
			319	F	0	319	N	0	319	T	0																			319	T	0	319	E	0.004	319	A	0	319	K	0				319	R	0
			320	K	0	320	F	0	320	L	0																			320	V	0	320	K	0	320	A	0.014	320	V	0.011				320	V	0
			321	Q	0	321	N	0	321	L	0																			321	F	0	321	A	0	321	L	0	321	T	0				321	Q	0.004
			322	I	0	322	Q	0	322	F	0																			322	P	0	322	L	0	322	L	0	322	I	0				322	P	0
			323	V	0	323	H	0	323	L	0																			323	P	0.691	323	K	0	323	A	0	323	D	0				323	T	0
			324	E	0	324	E	0	324	M	0																			324	T	0	324	Y	0	324	D	0	324	Y	0				324	E	0
			325	S	0.004	325	V	0	325	S	0																			325	S	0	325	L	0	325	K	0	325	T	0				325	S	0
			326	C	0	326	L	0	326	F	0																			326	F	0	326	P	0	326	F	0	326	E	0				326	I	0
			327	G	0	327	L	0	327	T	0.004																			327	G	0	327	I	0.004	327	P	0	327	I	0				327	V	0
			328	N	0	328	A	0	328	V	0																			328	P	0.004	328	D	0	328	V	0	328	S	0				328	R	0
			329	F	0	329	P	0	329	L	0																			329	L	0	329	K	0	329	L	0	329	F	0				329	F	0
			330	K	0	330	L	0	330	C	0																			330	V	0	330	C	0	330	H	0	330	M	0				330	P	0
			331	V	0	331	L	0	331	L	0																			331	R	0	331	S	0	331	D	0	331	L	0				331	N	0
			332	T	0	332	S	0	332	T	0																			332	K	0	332	R	0	332	I	0	332	W	0				332	I	0
			333	K	0	333	A	0	333	P	0																			333	I	0	333	I	0	333	G	0	333	C	0				333	T	0
			334	G	0.004	334	G	0	334	V	0																			334	F	0	334	I	0	334	N	0	334	K	0				334	N	0
			335	K	0	335	I	0	335	Y	0																			335	V	0	335	P	0	335	P	0	335	D	0				335	L	0
			336	A	0	336	F	0	336	S	0.004																			336	D	0	336	A	0	336	K	0	336	G	0				336	C	0
			337	K	0	337	G	0.004	337	F	0																			337	G	0	337	R	0	337	A	0	337	H	0				337	P	0
			338	K	0	338	A	0.004	338	L	0																			338	V	0	338	A	0	338	I	0	338	V	0				338	F	0
			339	G	0.011	339	D	0	339	P	0																			339	P	0	339	R	0	339	K	0	339	E	0				339	G	0
			340	A	0	340	P	0.004	340	G	0																			340	F	0	340	V	0	340	C	0	340	T	0				340	E	0
			341	W	0	341	I	0	341	V	0																			341	V	0	341	E	0	341	V	0	341	F	0				341	V	0.004
			342	N	0	342	H	0	342	Y	0																			342	V	0	342	C	0	342	P	0	342	Y	0				342	F	0
			343	I	0	343	S	0	343	S	0																			343	S	0	343	F	0	343	Q	0	343	P	0				343	N	0
			344	G	0	344	L	0	344	V	0																			344	T	0	344	D	0	344	A	0	344	K	0				344	A	0.004
			345	E	0	345	R	0	345	I	0																			345	G	0	345	K	0	345	D	0	345	L	0				345	T	0
			346	Q	0	346	V	0	346	Y	0																			346	Y	0	346	F	0	346	V	0	346	Q	0				346	R	0
			347	K	0	347	C	0	347	L	0																			347	H	0	347	K	0	347	E	0							347	F	0
			348	S	0	348	V	0	348	Y	0																			348	F	0	348	V	0	348	W	0							348	A	0.004
			349	I	0	349	D	0	349	L	0																			349	R	0.004	349	N	0	349	K	0							349	S	0
			350	L	0	350	T	0.008	350	T	0																			350	E	0	350	S	0.004	350	F	0							350	V	0
			351	S	0	351	V	0	351	F	0																			351	L	0	351	T	0	351	Y	0							351	Y	0
			352	P	0	352	R	0	352	Y	0																			352	G	0	352	L	0	352	D	0							352	A	0
			353	L	0	353	T	0	353	L	0																			353	V	0	353	E	0	353	A	0							353	W	0
			354	Y	0	354	N	0	354	T	0																			354	V	0.004	354	Q	0	354	Q	0							354	N	0.004
			355	A	0	355	V	0	355	N	0																			355	H	0	355	Y	0	355	P	0							355	R	0
			356	F	0	356	Y	0	356	D	0																			356	N	0	356	V	0	356	C	0							356	K	0
			357	A	0.004	357	L	0	357	V	0																			357	Q	0	357	F	0	357	S	0							357	R	0
			358	S	0	358	A	0.008	358	S	0																			358	D	0	358	C	0	358	D	0							358	I	0
			359	E	0	359	V	0	359	F	0																			359	V	0	359	T	0	359	K	0							359	S	0
			360	A	0	360	F	0	360	L	0.008																			360	N	0	360	V	0	360	A	0							360	N	0
			361	A	0	361	D	0	361	A	0																			361	L	0	361	N	0	361	Y	0							361	C	0
			362	R	0	362	K	0	362	H	0																			362	H	0	362	A	0	362	K	0							362	V	0
			363	V	0	363	N	0	363	I	0																			363	S	0	363	L	0	363	I	0							363	A	0
			364	V	0	364	L	0	364	Q	0																			364	S	0	364	P	0.004	364	E	0							364	D	0.004
			365	R	0	365	Y	0	365	W	0																			365	R	0	365	E	0	365	E	0							365	Y	0
			366	S	0	366	D	0	366	M	0																			366	L	0	366	T	0	366	L	0.004							366	S	0
			367	I	0	367	K	0	367	V	0																			367	S	0	367	T	0	367	F	0							367	V	0.022
			368	F	0	368	L	0	368	M	0																			368	F	0	368	A	0.004	368	Y	0							368	L	0
			369	S	0	369	V	0	369	F	0																			369	K	0	369	D	0	369	S	0							369	Y	0
			370	R	0	370	S	0	370	T	0																			370	E	0	370	I	0	370	Y	0							370	N	0
			371	T	0.004	371	S	0.004	371	P	0																			371	L	0	371	V	0	371	A	0							371	S	0
			372	L	0	372	F	0	372	L	0																			372	L	0	372	V	0	372	T	0							372	A	0
			373	E	0	373	L	0	373	V	0																			373	V	0	373	F	0	373	H	0							373	S	0
			374	T	0	374	E	0	374	P	0																			374	Y	0	374	D	0	374	S	0							374	F	0
			375	A	0.008	375	M	0	375	F	0																			375	A	0	375	E	0	375	D	0							375	S	0
			376	Q	0	376	K	0	376	W	0																			376	A	0	376	I	0	376	K	0							376	T	0
			377	N	0	377	S	0	377	I	0																			377	D	0	377	S	0	377	F	0							377	F	0
			378	S	0	378	E	0	378	T	0																			378	P	0	378	M	0	378	T	0							378	K	0.004
			379	V	0	379	K	0.004	379	I	0																			379	A	0	379	A	0.004	379	D	0.004							379	C	0
			380	R	0.004	380	Q	0	380	A	0.008																			380	M	0.004	380	T	0	380	G	0							380	Y	0
			381	V	0	381	V	0.004	381	Y	0																			381	H	0	381	N	0	381	V	0							381	G	0
			382	L	0	382	E	0	382	I	0																			382	A	0.004	382	Y	0	382	C	0							382	V	0
			383	Q	0	383	Q	0	383	I	0																			383	A	0	383	D	0	383	L	0							383	S	0
			384	K	0.004	384	K	0.008	384	C	0.004																			384	S	0	384	L	0	384	F	0.004							384	P	0
			385	A	0	385	I	0	385	I	0																			385	G	0	385	S	0	385	W	0							385	T	0
			386	A	0	386	A	0	386	S	0																			386	N	0	386	V	0	386	N	0							386	K	0
			387	I	0	387	E	0	387	T	0																			387	L	0	387	V	0	387	C	0							387	L	0
			388	T	0.004	388	I	0	388	K	0																			388	L	0	388	N	0	388	N	0							388	N	0
			389	I	0	389	P	0.011	389	H	0																			389	L	0	389	A	0	389	V	0							389	D	0
			390	L	0	390	K	0	390	F	0																			390	D	0	390	R	0	390	D	0							390	L	0
			391	D	0	391	E	0	391	Y	0																			391	K	0	391	L	0	391	R	0							391	C	0
			392	G	0	392	E	0	392	W	0																			392	R	0	392	R	0.008	392	Y	0							392	F	0
			393	I	0	393	V	0	393	F	0																			393	T	0	393	A	0	393	P	0							393	T	0
			394	S	0	394	K	0	394	F	0																			394	T	0	394	K	0	394	A	0							394	N	0
			395	Q	0	395	P	0	395	S	0																			395	C	0	395	H	0	395	N	0							395	V	0
			396	Y	0	396	F	0	396	N	0																			396	F	0	396	Y	0.004	396	S	0							396	Y	0
			397	S	0	397	I	0	397	Y	0.004																			397	S	0	397	V	0	397	I	0							397	A	0
			398	L	0	398	T	0	398	L	0																			398	V	0	398	Y	0	398	V	0							398	D	0
			399	R	0	399	E	0	399	K	0																			399	A	0	399	I	0	399	C	0							399	S	0
			400	L	0.008	400	S	0	400	R	0																			400	A	0.004	400	G	0	400	R	0							400	F	0
			401	I	0	401	K	0	401	R	0																			401	L	0	401	D	0	401	F	0							401	V	0
			402	D	0	402	P	0	402	V	0																			402	T	0.004	402	P	0	402	D	0							402	I	0
			403	A	0	403	S	0	403	V	0																			403	N	0	403	A	0	403	T	0							403	R	0
			404	M	0	404	V	0	404	F	0																			404	N	0	404	Q	0	404	R	0							404	G	0
			405	M	0.011	405	E	0	405	N	0																			405	V	0.008	405	L	0	405	V	0							405	D	0
			406	F	0	406	Q	0	406	G	0																			406	A	0	406	P	0	406	L	0							406	E	0
			407	T	0	407	R	0	407	V	0																			407	F	0	407	A	0	407	S	0							407	V	0
			408	S	0	408	K	0	408	S	0																			408	Q	0	408	P	0	408	N	0							408	R	0
			409	D	0	409	Q	0	409	F	0																			409	T	0	409	R	0	409	L	0							409	Q	0.004
			410	L	0	410	D	0	410	S	0																			410	V	0	410	T	0	410	N	0							410	I	0
			411	A	0	411	D	0	411	T	0																			411	K	0	411	L	0	411	L	0							411	A	0
			412	T	0	412	K	0.004	412	F	0																			412	P	0	412	L	0	412	P	0.004							412	P	0
			413	N	0	413	K	0	413	E	0																			413	G	0	413	T	0.008	413	G	0							413	G	0
			414	N	0	414	I	0	414	E	0																			414	N	0	414	K	0	414	C	0							414	Q	0
			415	L	0	415	K	0	415	A	0																			415	F	0	415	G	0	415	D	0							415	T	0
			416	V	0	416	A	0	416	A	0																			416	N	0	416	T	0	416	G	0							416	G	0
			417	V	0	417	C	0	417	L	0																			417	K	0	417	L	0	417	G	0							417	K	0
			418	M	0	418	V	0	418	C	0																			418	D	0	418	E	0	418	S	0							418	I	0
			419	A	0.004	419	E	0	419	T	0																			419	F	0	419	P	0	419	L	0							419	A	0
			420	Y	0	420	E	0	420	F	0																			420	Y	0	420	E	0	420	Y	0							420	D	0
			421	I	0	421	V	0	421	L	0																			421	D	0	421	Y	0	421	V	0							421	Y	0
			422	T	0.004	422	T	0	422	L	0																			422	F	0	422	F	0	422	N	0							422	N	0
			423	G	0	423	T	0.008	423	N	0																			423	A	0	423	N	0	423	K	0							423	Y	0
			424	G	0	424	T	0	424	K	0																			424	V	0	424	S	0	424	H	0							424	K	0
			425	V	0	425	L	0	425	E	0																			425	S	0	425	V	0	425	A	0							425	L	0
			426	V	0	426	E	0	426	M	0																			426	K	0	426	C	0	426	F	0							426	P	0
			427	Q	0	427	E	0	427	Y	0																			427	G	0	427	R	0	427	H	0							427	D	0
			428	L	0	428	T	0.027	428	L	0																			428	F	0	428	L	0.004	428	T	0							428	D	0
			429	T	0.008	429	K	0	429	K	0																			429	F	0	429	M	0	429	P	0							429	F	0
			430	S	0	430	F	0	430	L	0																			430	K	0	430	K	0	430	A	0							430	T	0
			431	Q	0	431	L	0	431	R	0																			431	E	0	431	T	0	431	F	0							431	G	0
			432	W	0	432	T	0	432	S	0																			432	G	0	432	I	0.022	432	D	0							432	C	0
			433	L	0	433	E	0	433	D	0																			433	S	0	433	G	0	433	K	0							433	V	0
			434	T	0	434	N	0	434	V	0																			434	S	0	434	P	0	434	S	0							434	I	0
			435	N	0	435	L	0	435	L	0																			435	V	0	435	D	0	435	A	0							435	A	0.004
			436	I	0	436	L	0	436	L	0																			436	E	0	436	M	0	436	F	0							436	W	0
			437	F	0	437	L	0	437	P	0.004																			437	L	0	437	F	0	437	V	0							437	N	0
			438	G	0	438	Y	0	438	L	0																			438	K	0	438	L	0	438	N	0							438	S	0
			439	T	0	439	I	0	439	T	0																			439	H	0	439	G	0	439	L	0							439	N	0
			440	V	0	440	D	0	440	Q	0																			440	F	0	440	T	0	440	K	0							440	N	0
			441	Y	0	441	I	0	441	Y	0																			441	F	0	441	C	0	441	Q	0							441	L	0
			442	E	0	442	N	0	442	N	0																			442	F	0	442	R	0	442	L	0							442	D	0
			443	K	0	443	G	0.004	443	R	0																			443	A	0.004	443	R	0	443	P	0							443	S	0
			444	L	0	444	N	0	444	Y	0																			444	Q	0	444	C	0	444	F	0							444	K	0
			445	K	0	445	L	0	445	L	0																			445	D	0	445	P	0	445	F	0							445	V	0
			446	P	0	446	H	0	446	A	0.004																			446	G	0	446	A	0	446	Y	0							446	G	0
			447	V	0	447	P	0	447	L	0.004																			447	N	0	447	E	0	447	Y	0							447	G	0
			448	L	0	448	D	0	448	Y	0																			448	A	0	448	I	0	448	S	0							448	N	0
			449	D	0	449	S	0	449	N	0																			449	A	0.017	449	V	0	449	D	0							449	Y	0
			450	W	0.004	450	A	0	450	K	0																			450	I	0	450	D	0	450	S	0							450	N	0
			451	L	0	451	T	0	451	Y	0																			451	S	0	451	T	0	451	P	0.008							451	Y	0
			452	E	0	452	L	0	452	K	0																			452	D	0	452	V	0	452	C	0							452	L	0
			453	E	0	453	V	0	453	Y	0																			453	Y	0	453	S	0	453	E	0							453	Y	0
			454	K	0	454	S	0	454	F	0																			454	D	0	454	A	0.004	454	S	0							454	R	0
			455	F	0	455	D	0	455	S	0																			455	Y	0	455	L	0	455	H	0.004							455	L	0
			456	K	0	456	I	0	456	G	0																			456	Y	0	456	V	0	456	G	0							456	F	0
			457	E	0	457	D	0	457	A	0.014																			457	R	0	457	Y	0	457	K	0							457	R	0
			458	G	0	458	I	0	458	M	0																			458	Y	0	458	D	0	458	Q	0							458	K	0.004
			459	V	0	459	T	0	459	D	0																			459	N	0	459	N	0	459	V	0							459	S	0
			460	E	0	460	F	0	460	T	0																			460	L	0	460	K	0	460	V	0							460	N	0
			461	F	0	461	L	0	461	T	0																			461	P	0	461	L	0	461	S	0							461	L	0
			462	L	0	462	K	0	462	S	0																			462	T	0	462	K	0	462	D	0							462	K	0
			463	R	0	463	K	0	463	Y	0																			463	M	0	463	A	0	463	I	0							463	P	0
			464	D	0	464	D	0	464	R	0																			464	C	0	464	H	0	464	D	0							464	F	0
			465	G	0	465	A	0.004	465	E	0																			465	D	0	465	K	0	465	Y	0							465	E	0
			466	W	0	466	P	0	466	A	0.004																			466	I	0.004	466	D	0	466	V	0							466	R	0
			467	E	0	467	Y	0	467	A	0																			467	R	0	467	K	0	467	P	0							467	D	0
			468	I	0	468	I	0	468	C	0																			468	Q	0	468	S	0.014	468	L	0							468	I	0
			469	V	0	469	V	0	469	C	0																			469	L	0	469	A	0	469	K	0							469	S	0
			470	K	0	470	G	0.008	470	H	0.022																			470	L	0	470	Q	0	470	S	0							470	T	0
			471	F	0	471	D	0	471	L	0																			471	F	0	471	C	0	471	A	0							471	E	0
			472	I	0	472	V	0	472	A	0																			472	V	0	472	F	0	472	T	0							472	I	0.004
			473	S	0	473	V	0	473	K	0																			473	V	0	473	K	0	473	C	0							473	Y	0
			474	T	0	474	Q	0	474	A	0																			474	E	0	474	M	0	474	I	0							474	Q	0
			475	C	0	475	E	0	475	L	0																			475	V	0	475	F	0.004	475	T	0							475	A	0
			476	A	0	476	G	0	476	N	0																			476	V	0	476	Y	0	476	R	0							476	G	0.022
			477	C	0	477	V	0.004	477	D	0																			477	D	0	477	K	0	477	C	0							477	S	0
			478	E	0.004	478	L	0	478	F	0																			478	K	0	478	G	0	478	N	0							478	T	0
			479	I	0	479	T	0	479	S	0																			479	Y	0	479	V	0	479	L	0							479	P	0
			480	V	0	480	A	0.004	480	N	0																			480	F	0	480	I	0	480	G	0							480	C	0
			481	G	0	481	V	0	481	S	0																			481	D	0	481	T	0	481	G	0							481	N	0
			482	G	0	482	V	0	482	G	0																			482	C	0	482	H	0	482	A	0.004							482	G	0
			483	Q	0	483	I	0	483	S	0																			483	Y	0	483	D	0	483	V	0							483	V	0.037
			484	I	0	484	P	0	484	D	0																			484	D	0	484	V	0	484	C	0							484	E	0
			485	V	0	485	T	0	485	V	0																			485	G	0	485	S	0.019	485	R	0							485	G	0
			486	T	0	486	K	0	486	L	0																			486	G	0	486	S	0	486	H	0							486	F	0
			487	C	0	487	K	0	487	Y	0																			487	C	0	487	A	0	487	H	0							487	N	0
			488	A	0	488	A	0	488	Q	0																			488	I	0	488	I	0	488	A	0							488	C	0
			489	K	0	489	G	0	489	P	0																			489	N	0.004	489	N	0	489	N	0							489	Y	0
			490	E	0	490	G	0	490	P	0																			490	A	0	490	R	0	490	E	0							490	F	0
			491	I	0	491	T	0	491	Q	0																			491	N	0	491	P	0	491	Y	0							491	P	0
			492	K	0	492	T	0	492	T	0.004																			492	Q	0	492	Q	0	492	R	0							492	L	0
			493	E	0	493	E	0	493	S	0																			493	V	0	493	I	0	493	L	0.02							493	Q	0
			494	S	0	494	M	0.004	494	I	0																			494	I	0	494	G	0	494	Y	0							494	S	0
			495	V	0	495	L	0	495	T	0.004																			495	V	0	495	V	0	495	L	0							495	Y	0
			496	Q	0.017	496	A	0.004	496	S	0																			496	N	0	496	V	0.004	496	D	0.004							496	G	0
			497	T	0	497	K	0	497	A	0																			497	N	0	497	R	0	497	A	0							497	F	0
			498	F	0	498	A	0	498	V	0																			498	L	0	498	E	0	498	Y	0							498	Q	0
			499	F	0	499	L	0	499	L	0																			499	D	0	499	F	0	499	N	0							499	P	0
			500	K	0	500	R	0	500	Q	0																			500	K	0	500	L	0	500	M	0							500	T	0
			501	L	0.004	501	K	0																						501	S	0	501	T	0	501	M	0							501	N	0
			502	V	0	502	V	0																						502	A	0	502	R	0	502	I	0							502	G	0
			503	N	0	503	P	0																						503	G	0	503	N	0	503	S	0.004							503	V	0
			504	K	0	504	T	0																						504	F	0	504	L	0.463	504	A	0							504	G	0
			505	F	0	505	D	0																						505	P	0	505	A	0	505	G	0							505	Y	0
			506	L	0	506	N	0.004																						506	F	0	506	W	0	506	F	0							506	Q	0
			507	A	0	507	Y	0																						507	N	0	507	R	0	507	S	0.004							507	P	0
			508	L	0	508	I	0																						508	K	0	508	K	0	508	L	0							508	Y	0.004
			509	C	0	509	T	0																						509	W	0	509	A	0.004	509	W	0							509	R	0
			510	A	0.004	510	T	0																						510	G	0	510	V	0	510	V	0							510	V	0
			511	D	0	511	Y	0																						511	K	0	511	F	0	511	Y	0							511	V	0
			512	S	0	512	P	0																						512	A	0	512	I	0	512	K	0							512	V	0
			513	I	0	513	G	0																						513	R	0	513	S	0	513	Q	0							513	L	0
			514	I	0	514	Q	0																						514	L	0	514	P	0	514	F	0							514	S	0
			515	I	0	515	G	0																						515	Y	0	515	Y	0	515	D	0							515	F	0
			516	G	0	516	L	0																						516	Y	0	516	N	0	516	T	0							516	E	0.004
			517	G	0	517	N	0																						517	D	0	517	S	0	517	Y	0							517	L	0
			518	A	0	518	G	0																						518	S	0	518	Q	0	518	N	0							518	L	0
			519	K	0	519	Y	0																						519	M	0	519	N	0	519	L	0							519	H	0.004
			520	L	0	520	T	0																						520	S	0	520	A	0	520	W	0							520	A	0.004
			521	K	0	521	V	0																						521	Y	0	521	V	0	521	N	0							521	P	0
			522	A	0	522	E	0																						522	E	0	522	A	0	522	T	0							522	A	0
			523	L	0	523	E	0																						523	D	0	523	S	0	523	F	0							523	T	0
			524	N	0	524	A	0																						524	Q	0	524	K	0	524	T	0.004							524	V	0
			525	L	0	525	K	0																						525	D	0	525	I	0	525	R	0							525	C	0
			526	G	0	526	T	0																						526	A	0.004	526	L	0	526	L	0							526	G	0
			527	E	0	527	V	0																						527	L	0	527	G	0	527	Q	0							527	P	0
			528	T	0.004	528	L	0																						528	F	0	528	L	0										528	K	0
			529	F	0	529	K	0																						529	A	0	529	P	0										529	K	0
			530	V	0	530	K	0																						530	Y	0	530	T	0										530	S	0
			531	T	0	531	C	0																						531	T	0	531	Q	0										531	T	0
			532	H	0	532	K	0																						532	K	0	532	T	0										532	N	0
			533	S	0	533	S	0																						533	R	0	533	V	0										533	L	0
			534	K	0	534	A	0.023																						534	N	0	534	D	0										534	V	0
			535	G	0	535	F	0																						535	V	0	535	S	0										535	K	0
			536	L	0	536	Y	0																						536	I	0	536	S	0										536	N	0
			537	Y	0	537	I	0																						537	P	0	537	Q	0										537	K	0
			538	R	0	538	L	0																						538	T	0	538	G	0										538	C	0
			539	K	0	539	P	0																						539	I	0	539	S	0										539	V	0
			540	C	0	540	S	0																						540	T	0	540	E	0										540	N	0
			541	V	0	541	I	0																						541	Q	0	541	C	0.473										541	F	0
			542	K	0	542	I	0																						542	M	0	542	D	0										542	N	0
			543	S	0	543	S	0																						543	N	0	543	Y	0										543	F	0
			544	R	0	544	N	0																						544	L	0	544	V	0										544	N	0
			545	E	0	545	E	0																						545	K	0	545	I	0										545	G	0
			546	E	0	546	K	0																						546	Y	0	546	F	0										546	L	0
			547	T	0.004	547	Q	0																						547	A	0	547	T	0										547	T	0.004
			548	G	0.004	548	E	0																						548	I	0	548	Q	0										548	G	0
			549	L	0	549	I	0																						549	S	0	549	T	0										549	T	0
			550	L	0	550	L	0																						550	A	0	550	T	0.004										550	G	0
			551	M	0	551	G	0																						551	K	0	551	E	0										551	V	0
			552	P	0	552	T	0																						552	N	0	552	T	0										552	L	0
			553	L	0	553	V	0																						553	R	0	553	A	0										553	T	0
			554	K	0	554	S	0																						554	A	0	554	H	0										554	E	0
			555	A	0.011	555	W	0																						555	R	0	555	S	0										555	S	0
			556	P	0	556	N	0																						556	T	0	556	C	0										556	N	0
			557	K	0	557	L	0																						557	V	0	557	N	0										557	K	0
			558	E	0	558	R	0																						558	A	0	558	V	0										558	K	0.004
			559	I	0.101	559	E	0																						559	G	0	559	N	0										559	F	0
			560	I	0	560	M	0																						560	V	0	560	R	0										560	L	0
			561	F	0	561	L	0																						561	S	0	561	F	0										561	P	0.008
			562	L	0	562	A	0																						562	I	0	562	N	0										562	F	0
			563	E	0	563	H	0																						563	C	0	563	V	0										563	Q	0
			564	G	0	564	A	0																						564	S	0	564	A	0										564	Q	0
			565	E	0	565	E	0																						565	T	0	565	I	0										565	F	0
			566	T	0	566	E	0																						566	M	0	566	T	0										566	G	0
			567	L	0	567	T	0																						567	T	0	567	R	0										567	R	0
			568	P	0.004	568	R	0																						568	N	0	568	A	0										568	D	0
			569	T	0	569	K	0																						569	R	0	569	K	0										569	I	0
			570	E	0	570	L	0																						570	Q	0	570	V	0										570	A	0
			571	V	0	571	M	0																						571	F	0	571	G	0										571	D	0
			572	L	0	572	P	0																						572	H	0	572	I	0										572	T	0
			573	T	0	573	V	0																						573	Q	0	573	L	0										573	T	0
			574	E	0.011	574	C	0																						574	K	0	574	C	0										574	D	0
			575	E	0	575	V	0																						575	L	0	575	I	0										575	A	0
			576	V	0	576	E	0																						576	L	0	576	M	0										576	V	0
			577	V	0	577	T	0																						577	K	0	577	S	0										577	R	0
			578	L	0	578	K	0																						578	S	0	578	D	0										578	D	0
			579	K	0	579	A	0																						579	I	0	579	R	0										579	P	0
			580	T	0	580	I	0																						580	A	0	580	D	0										580	Q	0
			581	G	0	581	V	0																						581	A	0	581	L	0										581	T	0
			582	D	0	582	S	0.004																						582	T	0	582	Y	0										582	L	0
			583	L	0	583	T	0																						583	R	0	583	D	0										583	E	0
			584	Q	0	584	I	0																						584	G	0	584	K	0										584	I	0
			585	P	0.108	585	Q	0																						585	A	0	585	L	0										585	L	0
			586	L	0	586	R	0																						586	T	0	586	Q	0										586	D	0
			587	E	0	587	K	0																						587	V	0	587	F	0										587	I	0
			588	Q	0	588	Y	0																						588	V	0.004	588	T	0										588	T	0
			589	P	0.004	589	K	0																						589	I	0	589	S	0										589	P	0
			590	T	0	590	G	0																						590	G	0	590	L	0										590	C	0
			591	S	0	591	I	0																						591	T	0	591	E	0										591	S	0
			592	E	0	592	K	0.004																						592	S	0	592	I	0										592	F	0
			593	A	0	593	I	0																						593	K	0	593	P	0										593	G	0
			594	V	0	594	Q	0																						594	F	0	594	R	0										594	G	0
			595	E	0	595	E	0																						595	Y	0	595	R	0										595	V	0
			596	A	0	596	G	0																						596	G	0	596	N	0										596	S	0
			597	P	0	597	V	0																						597	G	0	597	V	0										597	V	0
			598	L	0	598	V	0																						598	W	0	598	A	0.004										598	I	0
			599	V	0	599	D	0																						599	H	0	599	T	0										599	T	0
			600	G	0	600	Y	0																						600	N	0	600	L	0										600	P	0
			601	T	0	601	G	0																						601	M	0	601	Q	0										601	G	0
			602	P	0	602	A	0.004																						602	L	0													602	T	0
			603	V	0	603	R	0																						603	K	0													603	N	0
			604	C	0	604	F	0																						604	T	0													604	T	0
			605	I	0	605	Y	0																						605	V	0													605	S	0
			606	N	0	606	F	0																						606	Y	0													606	N	0
			607	G	0	607	Y	0																						607	S	0													607	Q	0
			608	L	0	608	T	0																						608	D	0													608	V	0
			609	M	0.004	609	S	0																						609	V	0													609	A	0
			610	L	0	610	K	0																						610	E	0													610	V	0
			611	L	0	611	T	0.004																						611	N	0													611	L	0.011
			612	E	0	612	T	0																						612	P	0													612	Y	0
			613	I	0	613	V	0																						613	H	0.008													613	Q	0
			614	K	0	614	A	0																						614	L	0													614	D	0.691
			615	D	0	615	S	0																						615	M	0													615	V	0.004
			616	T	0	616	L	0																						616	G	0													616	N	0
			617	E	0	617	I	0																						617	W	0													617	C	0
			618	K	0	618	N	0																						618	D	0													618	T	0
			619	Y	0	619	T	0																						619	Y	0													619	E	0
			620	C	0	620	L	0																						620	P	0													620	V	0
			621	A	0	621	N	0																						621	K	0													621	P	0
			622	L	0	622	D	0																						622	C	0													622	V	0
			623	A	0	623	L	0																						623	D	0													623	A	0
			624	P	0.004	624	N	0																						624	R	0													624	I	0
			625	N	0	625	E	0																						625	A	0													625	H	0
			626	M	0	626	T	0.004																						626	M	0													626	A	0
			627	M	0	627	L	0																						627	P	0													627	D	0
			628	V	0	628	V	0																						628	N	0													628	Q	0
			629	T	0	629	T	0																						629	M	0													629	L	0
			630	N	0	630	M	0																						630	L	0													630	T	0
			631	N	0	631	P	0																						631	R	0													631	P	0
			632	T	0	632	L	0																						632	I	0													632	T	0
			633	F	0	633	G	0																						633	M	0													633	W	0
			634	T	0	634	Y	0																						634	A	0													634	R	0
			635	L	0	635	V	0																						635	S	0													635	V	0
			636	K	0	636	T	0																						636	L	0													636	Y	0
			637	G	0	637	H	0																						637	V	0													637	S	0
			638	G	0.004	638	G	0																						638	L	0													638	T	0
						639	L	0																						639	A	0													639	G	0
						640	N	0.004																						640	R	0.004													640	S	0
						641	L	0																						641	K	0													641	N	0
						642	E	0																						642	H	0													642	V	0
						643	E	0																						643	T	0													643	F	0
						644	A	0																						644	T	0													644	Q	0
						645	A	0																						645	C	0													645	T	0
						646	R	0.014																						646	C	0													646	R	0
						647	Y	0																						647	S	0													647	A	0
						648	M	0																						648	L	0													648	G	0
						649	R	0																						649	S	0													649	C	0
						650	S	0																						650	H	0													650	L	0
						651	L	0																						651	R	0													651	I	0
						652	K	0																						652	F	0													652	G	0
						653	V	0																						653	Y	0													653	A	0.004
						654	P	0																						654	R	0													654	E	0.004
						655	A	0.004																						655	L	0													655	H	0.004
						656	T	0																						656	A	0.004													656	V	0
						657	V	0																						657	N	0													657	N	0
						658	S	0																						658	E	0													658	N	0
						659	V	0																						659	C	0													659	S	0
						660	S	0																						660	A	0													660	Y	0
						661	S	0																						661	Q	0													661	E	0
						662	P	0																						662	V	0													662	C	0
						663	D	0																						663	L	0													663	D	0
						664	A	0																						664	S	0													664	I	0
						665	V	0																						665	E	0													665	P	0
						666	T	0																						666	M	0													666	I	0
						667	A	0																						667	V	0													667	G	0
						668	Y	0																						668	M	0.004													668	A	0
						669	N	0																						669	C	0													669	G	0
						670	G	0																						670	G	0													670	I	0
						671	Y	0																						671	G	0													671	C	0
						672	L	0																						672	S	0													672	A	0
						673	T	0																						673	L	0													673	S	0
						674	S	0																						674	Y	0													674	Y	0
						675	S	0																						675	V	0													675	Q	0.022
						676	S	0																						676	K	0													676	T	0
						677	K	0																						677	P	0													677	Q	0
						678	T	0																						678	G	0													678	T	0
						679	P	0.008																						679	G	0													679	N	0.004
						680	E	0																						680	T	0													680	S	0.004
						681	E	0																						681	S	0													681	P	0
						682	H	0																						682	S	0													682	R	0.004
						683	F	0																						683	G	0													683	R	0
						684	I	0																						684	D	0													684	A	0
						685	E	0																						685	A	0													685	R	0
						686	T	0																						686	T	0													686	S	0
						687	I	0.004																						687	T	0													687	V	0
						688	S	0																						688	A	0													688	A	0.004
						689	L	0																						689	Y	0													689	S	0
						690	A	0																						690	A	0													690	Q	0
						691	G	0																						691	N	0													691	S	0
						692	S	0																						692	S	0													692	I	0
						693	Y	0																						693	V	0													693	I	0
						694	K	0																						694	F	0													694	A	0
						695	D	0																						695	N	0													695	Y	0
						696	W	0																						696	I	0													696	T	0
						697	S	0																						697	C	0													697	M	0
						698	Y	0																						698	Q	0													698	S	0
						699	S	0																						699	A	0.004													699	L	0
						700	G	0																						700	V	0													700	G	0
						701	Q	0																						701	T	0													701	A	0
						702	S	0																						702	A	0													702	E	0
						703	T	0																						703	N	0													703	N	0.004
						704	Q	0																						704	V	0													704	S	0
						705	L	0																						705	N	0													705	V	0
						706	G	0																						706	A	0													706	A	0.011
						707	I	0																						707	L	0													707	Y	0
						708	E	0																						708	L	0													708	S	0
						709	F	0																						709	S	0													709	N	0
						710	L	0																						710	T	0													710	N	0
						711	K	0																						711	D	0													711	S	0
						712	R	0																						712	G	0													712	I	0
						713	G	0																						713	N	0													713	A	0
						714	D	0																						714	K	0													714	I	0
						715	K	0																						715	I	0													715	P	0
						716	S	0																						716	A	0													716	T	0
						717	V	0																						717	D	0													717	N	0
						718	Y	0																						718	K	0													718	F	0
						719	Y	0																						719	Y	0													719	T	0.004
						720	T	0																						720	V	0													720	I	0.004
						721	S	0																						721	R	0													721	S	0
						722	N	0																						722	N	0													722	V	0
						723	P	0																						723	L	0													723	T	0
						724	T	0																						724	Q	0													724	T	0
						725	T	0																						725	H	0													725	E	0
						726	F	0																						726	R	0													726	I	0
						727	H	0																						727	L	0													727	L	0
						728	L	0																						728	Y	0													728	P	0
						729	D	0																						729	E	0													729	V	0
						730	G	0																						730	C	0													730	S	0
						731	E	0.011																						731	L	0													731	M	0
						732	V	0																						732	Y	0													732	T	0
						733	I	0																						733	R	0													733	K	0
						734	T	0																						734	N	0.004													734	T	0
						735	F	0																						735	R	0													735	S	0
						736	D	0																						736	D	0													736	V	0
						737	N	0																						737	V	0													737	D	0
						738	L	0																						738	D	0													738	C	0
						739	K	0																						739	T	0													739	T	0
						740	T	0																						740	D	0													740	M	0
						741	L	0																						741	F	0													741	Y	0
						742	L	0																						742	V	0													742	I	0
						743	S	0																						743	N	0													743	C	0
						744	L	0																						744	E	0													744	G	0
						745	R	0																						745	F	0													745	D	0
						746	E	0																						746	Y	0													746	S	0
						747	V	0																						747	A	0													747	T	0
						748	R	0																						748	Y	0													748	E	0
						749	T	0																						749	L	0													749	C	0
						750	I	0																						750	R	0													750	S	0
						751	K	0																						751	K	0													751	N	0
						752	V	0																						752	H	0													752	L	0.004
						753	F	0																						753	F	0													753	L	0
						754	T	0																						754	S	0													754	L	0
						755	T	0																						755	M	0													755	Q	0
						756	V	0																						756	M	0													756	Y	0
						757	D	0																						757	I	0													757	G	0
						758	N	0.004																						758	L	0													758	S	0
						759	I	0																						759	S	0													759	F	0
						760	N	0																						760	D	0													760	C	0
						761	L	0																						761	D	0													761	T	0
						762	H	0																						762	A	0													762	Q	0
						763	T	0																						763	V	0													763	L	0
						764	Q	0																						764	V	0													764	N	0
						765	V	0																						765	C	0													765	R	0.008
						766	V	0																						766	F	0													766	A	0
						767	D	0																						767	N	0													767	L	0
						768	M	0																						768	S	0													768	T	0
						769	S	0.004																						769	T	0													769	G	0
						770	M	0																						770	Y	0													770	I	0
						771	T	0.004																						771	A	0													771	A	0
						772	Y	0																						772	S	0													772	V	0.004
						773	G	0																						773	Q	0													773	E	0
						774	Q	0																						774	G	0.011													774	Q	0
						775	Q	0																						775	L	0													775	D	0
						776	F	0																						776	V	0													776	K	0
						777	G	0																						777	A	0													777	N	0
						778	P	0.004																						778	S	0													778	T	0
						779	T	0																						779	I	0													779	Q	0
						780	Y	0																						780	K	0													780	E	0.004
						781	L	0.035																						781	N	0													781	V	0
						782	D	0																						782	F	0													782	F	0
						783	G	0																						783	K	0													783	A	0
						784	A	0																						784	S	0													784	Q	0
						785	D	0																						785	V	0													785	V	0
						786	V	0																						786	L	0													786	K	0
						787	T	0																						787	Y	0													787	Q	0
						788	K	0																						788	Y	0													788	I	0
						789	I	0.019																						789	Q	0													789	Y	0
						790	K	0																						790	N	0													790	K	0
						791	P	0																						791	N	0													791	T	0.019
						792	H	0																						792	V	0													792	P	0
						793	N	0																						793	F	0													793	P	0
						794	S	0																						794	M	0													794	I	0
						795	H	0																						795	S	0													795	K	0
						796	E	0																						796	E	0													796	D	0
						797	G	0																						797	A	0													797	F	0.004
						798	K	0																						798	K	0													798	G	0
						799	T	0																						799	C	0													799	G	0
						800	F	0																						800	W	0													800	F	0
						801	Y	0																						801	T	0													801	N	0
						802	V	0																						802	E	0													802	F	0
						803	L	0																						803	T	0													803	S	0
						804	P	0																						804	D	0.004													804	Q	0
						805	N	0																						805	L	0													805	I	0
						806	D	0																						806	T	0.004													806	L	0
						807	D	0																						807	K	0.014													807	P	0
						808	T	0.04																						808	G	0													808	D	0
						809	L	0																						809	P	0													809	P	0.008
						810	R	0																						810	H	0													810	S	0
						811	V	0																						811	E	0													811	K	0
						812	E	0																						812	F	0													812	P	0.004
						813	A	0																						813	C	0													813	S	0
						814	F	0																						814	S	0													814	K	0
						815	E	0																						815	Q	0													815	R	0
						816	Y	0																						816	H	0													816	S	0
						817	Y	0																						817	T	0													817	F	0
						818	H	0																						818	M	0													818	I	0
						819	T	0																						819	L	0													819	E	0
						820	T	0																						820	V	0													820	D	0
						821	D	0																						821	K	0													821	L	0.004
						822	P	0.008																						822	Q	0													822	L	0
						823	S	0																						823	G	0.004													823	F	0
						824	F	0																						824	D	0													824	N	0
						825	L	0																						825	D	0.004													825	K	0
						826	G	0																						826	Y	0													826	V	0
						827	R	0																						827	V	0													827	T	0
						828	Y	0																						828	Y	0													828	L	0
						829	M	0																						829	L	0													829	A	0
						830	S	0																						830	P	0													830	D	0
						831	A	0																						831	Y	0													831	A	0.03
						832	L	0																						832	P	0													832	G	0
						833	N	0																						833	D	0													833	F	0
						834	H	0																						834	P	0.004													834	I	0.004
						835	T	0.004																						835	S	0													835	K	0
						836	K	0																						836	R	0													836	Q	0
						837	K	0																						837	I	0													837	Y	0
						838	W	0																						838	L	0													838	G	0
						839	K	0																						839	G	0													839	D	0.04
						840	Y	0																						840	A	0													840	C	0
						841	P	0																						841	G	0													841	L	0
						842	Q	0																						842	C	0													842	G	0
						843	V	0																						843	F	0													843	D	0
						844	N	0																						844	V	0													844	I	0
						845	G	0																						845	D	0													845	A	0.012
						846	L	0																						846	D	0													846	A	0
						847	T	0																						847	I	0													847	R	0
						848	S	0																						848	V	0													848	D	0
						849	I	0																						849	K	0													849	L	0
						850	K	0																						850	T	0													850	I	0
						851	W	0																						851	D	0													851	C	0
						852	A	0																						852	G	0													852	A	0.008
						853	D	0																						853	T	0													853	Q	0
						854	N	0																						854	L	0													854	K	0
						855	N	0																						855	M	0													855	F	0
						856	C	0																						856	I	0													856	N	0
						857	Y	0																						857	E	0													857	G	0
						858	L	0																						858	R	0													858	L	0
						859	A	0																						859	F	0													859	T	0
						860	T	0																						860	V	0													860	V	0.004
						861	A	0.004																						861	S	0													861	L	0.004
						862	L	0																						862	L	0													862	P	0
						863	L	0																						863	A	0													863	P	0
						864	T	0																						864	I	0													864	L	0
						865	L	0																						865	D	0													865	L	0
						866	Q	0																						866	A	0													866	T	0
						867	Q	0																						867	Y	0													867	D	0
						868	I	0.008																						868	P	0													868	E	0.004
						869	E	0.004																						869	L	0													869	M	0
						870	L	0																						870	T	0													870	I	0
						871	K	0																						871	K	0													871	A	0
						872	F	0																						872	H	0.019													872	Q	0
						873	N	0																						873	P	0													873	Y	0
						874	P	0.004																						874	N	0													874	T	0
						875	P	0																						875	Q	0													875	S	0
						876	A	0																						876	E	0													876	A	0
						877	L	0																						877	Y	0													877	L	0
						878	Q	0																						878	A	0													878	L	0
						879	D	0																						879	D	0.008													879	A	0.022
						880	A	0.004																						880	V	0													880	G	0
						881	Y	0																						881	F	0													881	T	0
						882	Y	0																						882	H	0													882	I	0
						883	R	0																						883	L	0													883	T	0
						884	A	0																						884	Y	0													884	S	0
						885	R	0																						885	L	0													885	G	0
						886	A	0																						886	Q	0													886	W	0
						887	G	0																						887	Y	0													887	T	0
						888	E	0																						888	I	0													888	F	0
						889	A	0																						889	R	0													889	G	0.004
						890	A	0																						890	K	0													890	A	0
						891	N	0																						891	L	0													891	G	0
						892	F	0																						892	H	0													892	A	0
						893	C	0																						893	D	0													893	A	0
						894	A	0																						894	E	0													894	L	0
						895	L	0																						895	L	0													895	Q	0
						896	I	0																						896	T	0													896	I	0
						897	L	0																						897	G	0													897	P	0
						898	A	0																						898	H	0													898	F	0
						899	Y	0																						899	M	0													899	A	0
						900	C	0																						900	L	0													900	M	0
						901	N	0																						901	D	0													901	Q	0
						902	K	0																						902	M	0													902	M	0
						903	T	0																						903	Y	0													903	A	0
						904	V	0																						904	S	0													904	Y	0
						905	G	0																						905	V	0													905	R	0
						906	E	0																						906	M	0.004													906	F	0
						907	L	0																						907	L	0													907	N	0
						908	G	0																						908	T	0													908	G	0
						909	D	0																						909	N	0													909	I	0
						910	V	0																						910	D	0													910	G	0
						911	R	0																						911	N	0													911	V	0
						912	E	0																						912	T	0													912	T	0
						913	T	0.004																						913	S	0													913	Q	0
						914	M	0																						914	R	0													914	N	0
						915	S	0																						915	Y	0													915	V	0
						916	Y	0.004																						916	W	0.004													916	L	0
						917	L	0																						917	E	0													917	Y	0
						918	F	0																						918	P	0													918	E	0
						919	Q	0																						919	E	0													919	N	0
						920	H	0																						920	F	0													920	Q	0
						921	A	0																						921	Y	0													921	K	0
						922	N	0																						922	E	0													922	L	0
						923	L	0																						923	A	0													923	I	0
						924	D	0																						924	M	0													924	A	0
						925	S	0																						925	Y	0													925	N	0
						926	C	0																						926	T	0													926	Q	0
						927	K	0																						927	P	0													927	F	0
						928	R	0																						928	H	0													928	N	0
						929	V	0																						929	T	0													929	S	0.004
						930	L	0.004																						930	V	0													930	A	0.004
						931	N	0																						931	L	0													931	I	0
						932	V	0																						932	Q	0													932	G	0
						933	V	0																																					933	K	0
						934	C	0																																					934	I	0.004
						935	K	0																																					935	Q	0
						936	T	0																																					936	D	0.011
						937	C	0																																					937	S	0.004
						938	G	0																																					938	L	0
						939	Q	0																																					939	S	0.011
						940	Q	0																																					940	S	0.012
						941	Q	0																																					941	T	0.008
						942	T	0																																					942	A	0
						943	T	0																																					943	S	0.023
						944	L	0																																					944	A	0
						945	K	0																																					945	L	0
						946	G	0																																					946	G	0
						947	V	0																																					947	K	0
						948	E	0																																					948	L	0.004
						949	A	0																																					949	Q	0
						950	V	0																																					950	D	0
						951	M	0.004																																					951	V	0
						952	Y	0																																					952	V	0
						953	M	0																																					953	N	0
						954	G	0																																					954	Q	0.004
						955	T	0																																					955	N	0
						956	L	0																																					956	A	0
						957	S	0																																					957	Q	0
						958	Y	0																																					958	A	0
						959	E	0																																					959	L	0
						960	Q	0																																					960	N	0
						961	F	0																																					961	T	0
						962	K	0																																					962	L	0
						963	K	0																																					963	V	0
						964	G	0																																					964	K	0
						965	V	0																																					965	Q	0
						966	Q	0																																					966	L	0
						967	I	0																																					967	S	0
						968	P	0.004																																					968	S	0
						969	C	0																																					969	N	0
						970	T	0																																					970	F	0.004
						971	C	0																																					971	G	0
						972	G	0																																					972	A	0
						973	K	0																																					973	I	0
						974	Q	0																																					974	S	0
						975	A	0																																					975	S	0
						976	T	0																																					976	V	0
						977	K	0																																					977	L	0
						978	Y	0																																					978	N	0
						979	L	0																																					979	D	0
						980	V	0.004																																					980	I	0
						981	Q	0																																					981	L	0
						982	Q	0																																					982	S	0
						983	E	0																																					983	R	0
						984	S	0																																					984	L	0
						985	P	0																																					985	D	0
						986	F	0																																					986	K	0
						987	V	0																																					987	V	0
						988	M	0																																					988	E	0
						989	M	0																																					989	A	0
						990	S	0																																					990	E	0
						991	A	0																																					991	V	0
						992	P	0																																					992	Q	0
						993	P	0.004																																					993	I	0
						994	A	0																																					994	D	0
						995	Q	0.004																																					995	R	0
						996	Y	0																																					996	L	0
						997	E	0																																					997	I	0
						998	L	0																																					998	T	0
						999	K	0.004																																					999	G	0
						1000	H	0																																					1000	R	0
						1001	G	0																																					1001	L	0
						1002	T	0																																					1002	Q	0
						1003	F	0																																					1003	S	0
						1004	T	0.008																																					1004	L	0
						1005	C	0																																					1005	Q	0
						1006	A	0																																					1006	T	0
						1007	S	0																																					1007	Y	0
						1008	E	0																																					1008	V	0
						1009	Y	0																																					1009	T	0
						1010	T	0																																					1010	Q	0
						1011	G	0																																					1011	Q	0
						1012	N	0																																					1012	L	0
						1013	Y	0																																					1013	I	0
						1014	Q	0																																					1014	R	0
						1015	C	0																																					1015	A	0
						1016	G	0																																					1016	A	0
						1017	H	0																																					1017	E	0
						1018	Y	0																																					1018	I	0
						1019	K	0																																					1019	R	0
						1020	H	0																																					1020	A	0
						1021	I	0																																					1021	S	0
						1022	T	0.03																																					1022	A	0
						1023	S	0																																					1023	N	0
						1024	K	0																																					1024	L	0
						1025	E	0																																					1025	A	0
						1026	T	0																																					1026	A	0
						1027	L	0																																					1027	T	0
						1028	Y	0																																					1028	K	0
						1029	C	0																																					1029	M	0
						1030	I	0																																					1030	S	0
						1031	D	0																																					1031	E	0
						1032	G	0																																					1032	C	0
						1033	A	0																																					1033	V	0
						1034	L	0																																					1034	L	0
						1035	L	0																																					1035	G	0
						1036	T	0																																					1036	Q	0
						1037	K	0																																					1037	S	0
						1038	S	0																																					1038	K	0
						1039	S	0																																					1039	R	0
						1040	E	0																																					1040	V	0.008
						1041	Y	0																																					1041	D	0
						1042	K	0.011																																					1042	F	0
						1043	G	0																																					1043	C	0
						1044	P	0																																					1044	G	0
						1045	I	0																																					1045	K	0
						1046	T	0.004																																					1046	G	0
						1047	D	0																																					1047	Y	0
						1048	V	0																																					1048	H	0
						1049	F	0																																					1049	L	0
						1050	Y	0																																					1050	M	0
						1051	K	0																																					1051	S	0
						1052	E	0																																					1052	F	0
						1053	N	0																																					1053	P	0
						1054	S	0.004																																					1054	Q	0
						1055	Y	0																																					1055	S	0
						1056	T	0																																					1056	A	0
						1057	T	0																																					1057	P	0
						1058	T	0																																					1058	H	0
						1059	I	0																																					1059	G	0
						1060	K	0																																					1060	V	0
						1061	P	0																																					1061	V	0
						1062	V	0																																					1062	F	0
						1063	T	0																																					1063	L	0
						1064	Y	0																																					1064	H	0
						1065	K	0																																					1065	V	0
						1066	L	0																																					1066	T	0
						1067	D	0																																					1067	Y	0
						1068	G	0																																					1068	V	0
						1069	V	0																																					1069	P	0
						1070	V	0																																					1070	A	0
						1071	C	0																																					1071	Q	0
						1072	T	0																																					1072	E	0
						1073	E	0.004																																					1073	K	0
						1074	I	0.004																																					1074	N	0
						1075	D	0																																					1075	F	0
						1076	P	0																																					1076	T	0
						1077	K	0																																					1077	T	0
						1078	L	0																																					1078	A	0
						1079	D	0																																					1079	P	0.004
						1080	N	0																																					1080	A	0
						1081	Y	0																																					1081	I	0
						1082	Y	0																																					1082	C	0
						1083	K	0																																					1083	H	0
						1084	K	0																																					1084	D	0
						1085	D	0																																					1085	G	0
						1086	N	0																																					1086	K	0.004
						1087	S	0																																					1087	A	0
						1088	Y	0																																					1088	H	0
						1089	F	0																																					1089	F	0
						1090	T	0																																					1090	P	0
						1091	E	0																																					1091	R	0
						1092	Q	0																																					1092	E	0
						1093	P	0																																					1093	G	0
						1094	I	0																																					1094	V	0
						1095	D	0																																					1095	F	0
						1096	L	0																																					1096	V	0
						1097	V	0																																					1097	S	0
						1098	P	0																																					1098	N	0
						1099	N	0																																					1099	G	0
						1100	Q	0																																					1100	T	0
						1101	P	0																																					1101	H	0
						1102	Y	0																																					1102	W	0
						1103	P	0.004																																					1103	F	0
						1104	N	0																																					1104	V	0
						1105	A	0																																					1105	T	0
						1106	S	0																																					1106	Q	0
						1107	F	0																																					1107	R	0
						1108	D	0																																					1108	N	0
						1109	N	0																																					1109	F	0
						1110	F	0																																					1110	Y	0
						1111	K	0																																					1111	E	0
						1112	F	0																																					1112	P	0
						1113	V	0																																					1113	Q	0
						1114	C	0																																					1114	I	0
						1115	D	0																																					1115	I	0
						1116	N	0																																					1116	T	0
						1117	I	0																																					1117	T	0
						1118	K	0																																					1118	D	0
						1119	F	0																																					1119	N	0
						1120	A	0																																					1120	T	0
						1121	D	0																																					1121	F	0
						1122	D	0																																					1122	V	0.004
						1123	L	0																																					1123	S	0
						1124	N	0																																					1124	G	0
						1125	Q	0																																					1125	N	0
						1126	L	0																																					1126	C	0
						1127	T	0																																					1127	D	0
						1128	G	0																																					1128	V	0
						1129	Y	0																																					1129	V	0
						1130	K	0																																					1130	I	0
						1131	K	0																																					1131	G	0
						1132	P	0																																					1132	I	0.004
						1133	A	0																																					1133	V	0
						1134	S	0																																					1134	N	0
						1135	R	0																																					1135	N	0
						1136	E	0																																					1136	T	0
						1137	L	0																																					1137	V	0
						1138	K	0																																					1138	Y	0
						1139	V	0																																					1139	D	0
						1140	T	0																																					1140	P	0
						1141	F	0																																					1141	L	0
						1142	F	0																																					1142	Q	0
						1143	P	0																																					1143	P	0.011
						1144	D	0																																					1144	E	0
						1145	L	0																																					1145	L	0
						1146	N	0																																					1146	D	0.004
						1147	G	0																																					1147	S	0
						1148	D	0																																					1148	F	0
						1149	V	0																																					1149	K	0
						1150	V	0																																					1150	E	0
						1151	A	0																																					1151	E	0
						1152	I	0																																					1152	L	0
						1153	D	0																																					1153	D	0
						1154	Y	0																																					1154	K	0
						1155	K	0																																					1155	Y	0
						1156	H	0																																					1156	F	0
						1157	Y	0																																					1157	K	0
						1158	T	0																																					1158	N	0
						1159	P	0																																					1159	H	0
						1160	S	0																																					1160	T	0
						1161	F	0																																					1161	S	0
						1162	K	0																																					1162	P	0.004
						1163	K	0																																					1163	D	0
						1164	G	0																																					1164	V	0
						1165	A	0																																					1165	D	0.004
						1166	K	0																																					1166	L	0
						1167	L	0																																					1167	G	0
						1168	L	0																																					1168	D	0
						1169	H	0																																					1169	I	0.004
						1170	K	0																																					1170	S	0.004
						1171	P	0																																					1171	G	0
						1172	I	0																																					1172	I	0
						1173	V	0																																					1173	N	0
						1174	W	0																																					1174	A	0
						1175	H	0																																					1175	S	0
						1176	V	0																																					1176	V	0
						1177	N	0																																					1177	V	0
						1178	N	0																																					1178	N	0
						1179	A	0.014																																					1179	I	0
						1180	T	0																																					1180	Q	0
						1181	N	0																																					1181	K	0
						1182	K	0																																					1182	E	0
						1183	A	0.004																																					1183	I	0
						1184	T	0																																					1184	D	0
						1185	Y	0																																					1185	R	0
						1186	K	0																																					1186	L	0
						1187	P	0																																					1187	N	0
						1188	N	0																																					1188	E	0
						1189	T	0.004																																					1189	V	0
						1190	W	0																																					1190	A	0
						1191	C	0																																					1191	K	0
						1192	I	0																																					1192	N	0
						1193	R	0																																					1193	L	0
						1194	C	0																																					1194	N	0
						1195	L	0																																					1195	E	0
						1196	W	0																																					1196	S	0
						1197	S	0.008																																					1197	L	0
						1198	T	0.037																																					1198	I	0
						1199	K	0																																					1199	D	0
						1200	P	0.014																																					1200	L	0
						1201	V	0																																					1201	Q	0
						1202	E	0																																					1202	E	0
						1203	T	0																																					1203	L	0
						1204	S	0																																					1204	G	0
						1205	N	0																																					1205	K	0
						1206	S	0																																					1206	Y	0
						1207	F	0																																					1207	E	0
						1208	D	0																																					1208	Q	0
						1209	V	0																																					1209	Y	0.004
						1210	L	0																																					1210	I	0
						1211	K	0																																					1211	K	0
						1212	S	0																																					1212	W	0
						1213	E	0																																					1213	P	0
						1214	D	0																																					1214	W	0
						1215	A	0.008																																					1215	Y	0
						1216	Q	0																																					1216	I	0.008
						1217	G	0																																					1217	W	0
						1218	M	0																																					1218	L	0
						1219	D	0																																					1219	G	0.004
						1220	N	0																																					1220	F	0
						1221	L	0																																					1221	I	0
						1222	A	0																																					1222	A	0
						1223	C	0																																					1223	G	0
						1224	E	0																																					1224	L	0
						1225	D	0																																					1225	I	0
						1226	L	0																																					1226	A	0
						1227	K	0																																					1227	I	0
						1228	P	0																																					1228	V	0.004
						1229	V	0																																					1229	M	0.011
						1230	S	0																																					1230	V	0
						1231	E	0																																					1231	T	0
						1232	E	0																																					1232	I	0
						1233	V	0																																					1233	M	0
						1234	V	0																																					1234	L	0
						1235	E	0.004																																					1235	C	0
						1236	N	0																																					1236	C	0
						1237	P	0.011																																					1237	M	0.014
						1238	T	0																																					1238	T	0
						1239	I	0																																					1239	S	0
						1240	Q	0																																					1240	C	0
						1241	K	0																																					1241	C	0
						1242	D	0																																					1242	S	0
						1243	V	0																																					1243	C	0
						1244	L	0.008																																					1244	L	0
						1245	E	0																																					1245	K	0
						1246	C	0																																					1246	G	0
						1247	N	0																																					1247	C	0.004
						1248	V	0																																					1248	C	0
						1249	K	0																																					1249	S	0
						1250	T	0																																					1250	C	0
						1251	T	0																																					1251	G	0
						1252	E	0.008																																					1252	S	0
						1253	V	0																																					1253	C	0
						1254	V	0																																					1254	C	0.008
						1255	G	0																																					1255	K	0
						1256	D	0																																					1256	F	0
						1257	I	0																																					1257	D	0
						1258	I	0																																					1258	E	0
						1259	L	0																																					1259	D	0
						1260	K	0																																					1260	D	0
						1261	P	0.011																																					1261	S	0
						1262	A	0																																					1262	E	0
						1263	N	0																																					1263	P	0.042
						1264	N	0																																					1264	V	0
						1265	S	0.004																																					1265	L	0.004
						1266	L	0																																					1266	K	0
						1267	K	0																																					1267	G	0
						1268	I	0																																					1268	V	0
						1269	T	0																																					1269	K	0
						1270	E	0																																					1270	L	0
						1271	E	0																																					1271	H	0
						1272	V	0																																					1272	Y	0
						1273	G	0																																					1273	T	0
						1274	H	0
						1275	T	0
						1276	D	0
						1277	L	0
						1278	M	0.004
						1279	A	0
						1280	A	0
						1281	Y	0
						1282	V	0
						1283	D	0
						1284	N	0
						1285	S	0.004
						1286	S	0
						1287	L	0
						1288	T	0
						1289	I	0
						1290	K	0
						1291	K	0
						1292	P	0
						1293	N	0
						1294	E	0
						1295	L	0
						1296	S	0
						1297	R	0
						1298	V	0
						1299	L	0
						1300	G	0
						1301	L	0
						1302	K	0
						1303	T	0
						1304	L	0
						1305	A	0
						1306	T	0.004
						1307	H	0
						1308	G	0
						1309	L	0
						1310	A	0
						1311	A	0
						1312	V	0
						1313	N	0
						1314	S	0
						1315	V	0
						1316	P	0.004
						1317	W	0.004
						1318	D	0
						1319	T	0
						1320	I	0
						1321	A	0
						1322	N	0
						1323	Y	0
						1324	A	0
						1325	K	0.008
						1326	P	0.004
						1327	F	0
						1328	L	0
						1329	N	0
						1330	K	0
						1331	V	0
						1332	V	0
						1333	S	0
						1334	T	0
						1335	T	0
						1336	T	0
						1337	N	0
						1338	I	0
						1339	V	0
						1340	T	0
						1341	R	0
						1342	C	0
						1343	L	0
						1344	N	0
						1345	R	0
						1346	V	0
						1347	C	0
						1348	T	0.004
						1349	N	0
						1350	Y	0
						1351	M	0
						1352	P	0
						1353	Y	0
						1354	F	0
						1355	F	0
						1356	T	0
						1357	L	0
						1358	L	0
						1359	L	0
						1360	Q	0
						1361	L	0
						1362	C	0
						1363	T	0
						1364	F	0
						1365	T	0.004
						1366	R	0
						1367	S	0.004
						1368	T	0
						1369	N	0.004
						1370	S	0
						1371	R	0
						1372	I	0
						1373	K	0
						1374	A	0
						1375	S	0
						1376	M	0.004
						1377	P	0
						1378	T	0
						1379	T	0
						1380	I	0
						1381	A	0.004
						1382	K	0
						1383	N	0
						1384	T	0
						1385	V	0
						1386	K	0
						1387	S	0
						1388	V	0
						1389	G	0
						1390	K	0
						1391	F	0
						1392	C	0
						1393	L	0
						1394	E	0
						1395	A	0
						1396	S	0
						1397	F	0
						1398	N	0
						1399	Y	0
						1400	L	0
						1401	K	0
						1402	S	0
						1403	P	0
						1404	N	0
						1405	F	0
						1406	S	0
						1407	K	0
						1408	L	0
						1409	I	0
						1410	N	0
						1411	I	0
						1412	I	0
						1413	I	0.004
						1414	W	0
						1415	F	0
						1416	L	0
						1417	L	0.008
						1418	L	0
						1419	S	0.004
						1420	V	0.004
						1421	C	0
						1422	L	0
						1423	G	0
						1424	S	0.011
						1425	L	0
						1426	I	0.004
						1427	Y	0
						1428	S	0
						1429	T	0
						1430	A	0
						1431	A	0.027
						1432	L	0
						1433	G	0.004
						1434	V	0
						1435	L	0
						1436	M	0
						1437	S	0
						1438	N	0
						1439	L	0
						1440	G	0
						1441	M	0
						1442	P	0
						1443	S	0
						1444	Y	0
						1445	C	0
						1446	T	0
						1447	G	0
						1448	Y	0
						1449	R	0
						1450	E	0
						1451	G	0
						1452	Y	0
						1453	L	0
						1454	N	0.004
						1455	S	0.004
						1456	T	0
						1457	N	0
						1458	V	0
						1459	T	0
						1460	I	0
						1461	A	0
						1462	T	0
						1463	Y	0
						1464	C	0
						1465	T	0
						1466	G	0
						1467	S	0
						1468	I	0
						1469	P	0
						1470	C	0
						1471	S	0
						1472	V	0
						1473	C	0
						1474	L	0
						1475	S	0.004
						1476	G	0
						1477	L	0
						1478	D	0
						1479	S	0
						1480	L	0
						1481	D	0
						1482	T	0
						1483	Y	0
						1484	P	0
						1485	S	0
						1486	L	0
						1487	E	0.004
						1488	T	0
						1489	I	0
						1490	Q	0
						1491	I	0
						1492	T	0
						1493	I	0
						1494	S	0.004
						1495	S	0
						1496	F	0
						1497	K	0
						1498	W	0
						1499	D	0
						1500	L	0
						1501	T	0
						1502	A	0
						1503	F	0
						1504	G	0
						1505	L	0
						1506	V	0
						1507	A	0.004
						1508	E	0
						1509	W	0
						1510	F	0
						1511	L	0
						1512	A	0
						1513	Y	0
						1514	I	0
						1515	L	0
						1516	F	0
						1517	T	0
						1518	R	0
						1519	F	0
						1520	F	0
						1521	Y	0
						1522	V	0
						1523	L	0
						1524	G	0
						1525	L	0
						1526	A	0
						1527	A	0.004
						1528	I	0
						1529	M	0
						1530	Q	0
						1531	L	0
						1532	F	0
						1533	F	0
						1534	S	0
						1535	Y	0
						1536	F	0
						1537	A	0
						1538	V	0
						1539	H	0.004
						1540	F	0
						1541	I	0
						1542	S	0
						1543	N	0
						1544	S	0
						1545	W	0
						1546	L	0
						1547	M	0
						1548	W	0
						1549	L	0
						1550	I	0
						1551	I	0
						1552	N	0
						1553	L	0
						1554	V	0
						1555	Q	0
						1556	M	0
						1557	A	0
						1558	P	0.004
						1559	I	0
						1560	S	0.004
						1561	A	0
						1562	M	0
						1563	V	0
						1564	R	0
						1565	M	0
						1566	Y	0
						1567	I	0
						1568	F	0
						1569	F	0
						1570	A	0
						1571	S	0
						1572	F	0
						1573	Y	0
						1574	Y	0
						1575	V	0
						1576	W	0
						1577	K	0
						1578	S	0
						1579	Y	0
						1580	V	0
						1581	H	0
						1582	V	0
						1583	V	0
						1584	D	0
						1585	G	0
						1586	C	0
						1587	N	0.004
						1588	S	0
						1589	S	0
						1590	T	0
						1591	C	0
						1592	M	0
						1593	M	0
						1594	C	0
						1595	Y	0
						1596	K	0
						1597	R	0
						1598	N	0
						1599	R	0
						1600	A	0
						1601	T	0
						1602	R	0
						1603	V	0
						1604	E	0
						1605	C	0
						1606	T	0
						1607	T	0
						1608	I	0
						1609	V	0
						1610	N	0
						1611	G	0
						1612	V	0
						1613	R	0
						1614	R	0
						1615	S	0
						1616	F	0
						1617	Y	0
						1618	V	0
						1619	Y	0
						1620	A	0
						1621	N	0
						1622	G	0
						1623	G	0
						1624	K	0
						1625	G	0
						1626	F	0
						1627	C	0
						1628	K	0
						1629	L	0
						1630	H	0
						1631	N	0
						1632	W	0
						1633	N	0
						1634	C	0
						1635	V	0
						1636	N	0
						1637	C	0
						1638	D	0
						1639	T	0
						1640	F	0
						1641	C	0
						1642	A	0
						1643	G	0
						1644	S	0
						1645	T	0
						1646	F	0
						1647	I	0
						1648	S	0
						1649	D	0
						1650	E	0
						1651	V	0
						1652	A	0
						1653	R	0
						1654	D	0
						1655	L	0
						1656	S	0
						1657	L	0
						1658	Q	0
						1659	F	0
						1660	K	0
						1661	R	0
						1662	P	0
						1663	I	0
						1664	N	0
						1665	P	0
						1666	T	0
						1667	D	0
						1668	Q	0
						1669	S	0
						1670	S	0
						1671	Y	0
						1672	I	0
						1673	V	0
						1674	D	0
						1675	S	0
						1676	V	0
						1677	T	0
						1678	V	0
						1679	K	0
						1680	N	0
						1681	G	0
						1682	S	0
						1683	I	0
						1684	H	0
						1685	L	0
						1686	Y	0
						1687	F	0
						1688	D	0
						1689	K	0
						1690	A	0
						1691	G	0
						1692	Q	0
						1693	K	0.004
						1694	T	0
						1695	Y	0
						1696	E	0
						1697	R	0
						1698	H	0
						1699	S	0.004
						1700	L	0
						1701	S	0
						1702	H	0
						1703	F	0
						1704	V	0
						1705	N	0
						1706	L	0
						1707	D	0
						1708	N	0
						1709	L	0
						1710	R	0
						1711	A	0
						1712	N	0
						1713	N	0
						1714	T	0
						1715	K	0
						1716	G	0.004
						1717	S	0
						1718	L	0
						1719	P	0
						1720	I	0
						1721	N	0
						1722	V	0
						1723	I	0
						1724	V	0
						1725	F	0
						1726	D	0
						1727	G	0
						1728	K	0
						1729	S	0
						1730	K	0
						1731	C	0
						1732	E	0
						1733	E	0
						1734	S	0
						1735	S	0
						1736	A	0
						1737	K	0
						1738	S	0
						1739	A	0
						1740	S	0
						1741	V	0
						1742	Y	0
						1743	Y	0
						1744	S	0
						1745	Q	0
						1746	L	0
						1747	M	0
						1748	C	0
						1749	Q	0
						1750	P	0
						1751	I	0
						1752	L	0
						1753	L	0
						1754	L	0
						1755	D	0
						1756	Q	0
						1757	A	0
						1758	L	0
						1759	V	0
						1760	S	0
						1761	D	0.004
						1762	V	0.008
						1763	G	0
						1764	D	0
						1765	S	0
						1766	A	0
						1767	E	0
						1768	V	0
						1769	A	0
						1770	V	0
						1771	K	0
						1772	M	0
						1773	F	0
						1774	D	0
						1775	A	0
						1776	Y	0
						1777	V	0
						1778	N	0.004
						1779	T	0
						1780	F	0
						1781	S	0
						1782	S	0
						1783	T	0
						1784	F	0
						1785	N	0.008
						1786	V	0
						1787	P	0
						1788	M	0.004
						1789	E	0
						1790	K	0
						1791	L	0.004
						1792	K	0
						1793	T	0
						1794	L	0
						1795	V	0
						1796	A	0
						1797	T	0
						1798	A	0
						1799	E	0
						1800	A	0
						1801	E	0
						1802	L	0
						1803	A	0
						1804	K	0
						1805	N	0
						1806	V	0
						1807	S	0.004
						1808	L	0
						1809	D	0
						1810	N	0
						1811	V	0
						1812	L	0
						1813	S	0.004
						1814	T	0
						1815	F	0
						1816	I	0
						1817	S	0
						1818	A	0
						1819	A	0
						1820	R	0
						1821	Q	0
						1822	G	0
						1823	F	0
						1824	V	0
						1825	D	0
						1826	S	0
						1827	D	0
						1828	V	0
						1829	E	0
						1830	T	0
						1831	K	0
						1832	D	0
						1833	V	0
						1834	V	0
						1835	E	0
						1836	C	0
						1837	L	0
						1838	K	0
						1839	L	0
						1840	S	0
						1841	H	0
						1842	Q	0
						1843	S	0
						1844	D	0
						1845	I	0
						1846	E	0
						1847	V	0
						1848	T	0
						1849	G	0
						1850	D	0
						1851	S	0
						1852	C	0.004
						1853	N	0
						1854	N	0
						1855	Y	0
						1856	M	0
						1857	L	0
						1858	T	0
						1859	Y	0
						1860	N	0
						1861	K	0
						1862	V	0
						1863	E	0
						1864	N	0
						1865	M	0
						1866	T	0
						1867	P	0
						1868	R	0
						1869	D	0
						1870	L	0.004
						1871	G	0
						1872	A	0
						1873	C	0
						1874	I	0
						1875	D	0
						1876	C	0
						1877	S	0
						1878	A	0
						1879	R	0
						1880	H	0
						1881	I	0
						1882	N	0
						1883	A	0
						1884	Q	0.017
						1885	V	0
						1886	A	0
						1887	K	0
						1888	S	0
						1889	H	0
						1890	N	0.004
						1891	I	0
						1892	A	0
						1893	L	0
						1894	I	0
						1895	W	0
						1896	N	0
						1897	V	0
						1898	K	0
						1899	D	0
						1900	F	0
						1901	M	0.008
						1902	S	0
						1903	L	0
						1904	S	0
						1905	E	0
						1906	Q	0
						1907	L	0
						1908	R	0
						1909	K	0
						1910	Q	0
						1911	I	0
						1912	R	0
						1913	S	0
						1914	A	0
						1915	A	0
						1916	K	0
						1917	K	0
						1918	N	0
						1919	N	0
						1920	L	0
						1921	P	0
						1922	F	0
						1923	K	0
						1924	L	0
						1925	T	0
						1926	C	0
						1927	A	0
						1928	T	0
						1929	T	0
						1930	R	0
						1931	Q	0
						1932	V	0
						1933	V	0
						1934	N	0
						1935	V	0
						1936	V	0
						1937	T	0
						1938	T	0
						1939	K	0
						1940	I	0
						1941	A	0
						1942	L	0
						1943	K	0
						1944	G	0
						1945	G	0
[truncated: 25 more columns]

## Sheet: Selective Pressures and PTMs
Table S8: Entropy per amino acid, positive selective pressure and post-translational modifications in SARS-CoV-2 genes.
Entropy values per amino acid position, from the alignment of 2123 SARS-CoV-2 genomes. Positive selective pressure and site composition was retrieved from the Galaxy Project. Topology reliability is indicated with a maximum value of 1,00. TMH: Transmembrane helix, N-Gly: N-linked glycosylation, O-Gly: O-linked glycosylation, Palm: Palmitoylation, Sumo: Sumoylation, ADP-rib: ADP-ribosylation. NF: …
Gene	Size (aa)	UniProtKB ID	Positive Pression	Site Composition	Signal-3L 3.0	Topology	Reliability	TMP Topology		N-Gly	O-Gly	Palm	score	Sumo	score	ADP-rib	score
NSP1	180	P0DTC1	NF		NF	other globular protein	0.998	1-180	//Cytoplasmic	NP	NP	NP		NP		NP
NSP2	638	P0DTC1	85	T9748 I2545	NF	other globular protein	1	1-638	//Cytoplasmic	NP	NP	NP		NP		NP
			194	H12298 Y4
			222	R12291 C10 H1
			306	A12291 V7 S3
			568	P12284 L12 S6
NSP3	1945	P0DTC1	74	P12282 L15 S5	NF	other globular protein	1	1-1407	//Cytoplasmic	NP	NP	NP		NP		NP
			282	G12233 V56				1408-1428	#TMH
			340	P12289 L7 S4				1429-1499	//Lumen
			384	K12281 N21				1500-1520	#TMH
			444	N12283 T18				1521-1945	//Cytoplasmic
			822	P12283 S8 L3
			1004	T12287 I14
			1103	P12273 L22 S7
			1198	T12181 K116 I3 R1
			1306	T12294 I6
			1326	P12282 L12 T7 S1
			1335	T12283 I19
			1424	S12257 F44
			1431	A12240 V58
			1768	V12264 G8
			1795	V12292 F10
NSP4	500	P0DTC1	309	G12284 C15	NF	transmembrane helix	0.882	2020-12-01	//Cytoplasmic	NF	NF	NP		NP		NP
								13-33	#TMH
								34-281	//Lumen
								282-302	#TMH
								303-336	//Cytoplasmic
								337-357	#TMH
								358-364	//Lumen
								365-385	#TMH
								386-500	//Cytoplasmic
NSP5	306	P0DTC1	45	T12289 I13	NF	other globular protein	1	1-306	//Cytoplasmic	NP	NP	NP		NP		NP
			90	K12191 R111
			220	L12278 F24
			234	A12296 T3 V3
NSP6	290	P0DTC1	37	L10613 F1643	NF	transmembrane helix	1	1-17	//Cytoplasmic	NP	NP	NP		NP		NP
			675	L12282 F20				18-38	#TMH
								39	//Lumen
								40-60	#TMH
								61-65	//Cytoplasmic
								66-86	#TMH
								87-104	//Lumen
								105-125	#TMH
								126-160	//Cytoplasmic
								161-181	#TMH
								182-209	//Lumen
								210-230	#TMH
								231-290	//Cytoplasmic
NSP7	83	P0DTC1	25	S12134L165	NF	other globular protein	0.974	1-83	//Cytoplasmic	NP	NP	NP		NP		NP
NSP8	198	P0DTC1	NF		NF	other globular protein	1	1-198	//Cytoplasmic	NP	NP	NP		NP		NP
NSP9	113	P0DTC1	NF		NF	other globular protein	1	1-113	//Cytoplasmic	NP	NP	NP		NP
NSP10	139	P0DTC1	NF		NF	other globular protein	0.986	1-139	//Cytoplasmic	NP	NP	NP		NP		NP
NSP12	932	P0DTD1	25	G11542 Y5 C1	NF	other globular protein	1	1-932	//Cytoplasmic	NP	NP	NP		NP		NP
			97	A11427 V121
			323	L7329 P4200 F3 T1
			449	A11478 V69
			613	H11532 Y16
NSP13	601	P0DTD1	49	V11521 I27	NF	other globular protein	1	1-601	//Cytoplasmic	NP	NP	NP		NP		NP
			297	L11526 P19 F2 I1
NSP14	527	P0DTD1	233	F11386 L162	NF	other globular protein	1	1-527	//Cytoplasmic	NP	NP	NP		NP		NP
			482	A11484 V19
NSP15	346	P0DTD1	219	D11521 N22 Y4 G1	NF	other globular protein	1	1-346	//Cytoplasmic	NP	NP	NP		NP		NP
NSP16	298	P0DTD1	160	K11522 R25	NF	other globular protein	1	1-298	//Cytoplasmic	NP	NP	NP		NP		NP
S	1273	P0DTC2	5	L12629 F78	2020-12-01	signal peptide	0.995	1-1213	//Outside	17	673	1235	13.381
			50	S12701 L8				1214-1234	#TMH	61	678	1236	10.591
			367	V12695 F15				1235-1273	//Cytoplasmic	74	686	1240	5.851
			936	D12637 Y71 H1						122		1243	13.198
			939	S12698 F11						149		1247	8.465
			943	S12666 P22 I4 T1						165		1248	4.886
			1124	G12667 V32						234		1250	6.425
										282		1253	10.235
										331		1254	5.213
										343
										603
										616
										657
										709
										717
										801
										1074
										1098
										1134
										1158
										1173
										1194
ORF 3a	275	P0DTC3	13	V15001 L321 A1	NF	transmembrane helix	0.932	1-34	//Outside	NF	32	NP		NP		NP
			14	T15270 I59				35-55	#TMH		34
			95	L15317 F9 S2				56-70	//Cytoplasmic
			99	A15217 V96 D7 S6 P1 T1				71-91	#TMH
			107	Y15325 H3 D1				92-93	//Cytoplasmic
			147	L15321 F7				94-114	#TMH
			175	T15302 I22 K1				115-275	//Outside
			196	G15170 V159
			251	G13626 V1655 C3
E	75	P0DTC4	NF		NF	transmembrane helix	1	1-16	//Outside	48	NF	40	7.195	NP		NP
								17-37	#TMH	66		43	18.349
								38-75	//Cytoplasmic			44	7.773
M	222	P0DTC5	NF		NF	transmembrane helix	1	2-19	//Outside	5	NF	NP		NP		NP
								20-40	#TMH
								41-50	//Cytoplasmic
								81-71	#TMH
								72-79	//Outside
								80-100	#TMH
								101-222	//Cytoplasmic
ORF 6	61	P0DTC6	NF		NF	other globular protein	0.912	2020-02-01	//Outside	NP	NP	NP		NP		NP
								3-41	#TMH
								42-61	//Cytoplasmic
ORF 7a	121	P0DTC7	NF		1-15	signal peptide	1	1-15	//Signal Peptide	NP	NP	NP		NP		NP
								16-16	//Outside
								17-23	#TMH
								24-97	//Outside
								96-116	#TMH
								117-121	//Cytoplasmic
ORF 7b	43	P0DTD8	NF		NF	transmembrane helix	0.686	2020-08-01	//Outside	NP	NP	NP		NP		NP
								9-29	#TMH
								30-43	//Cytoplasmic
ORF 8	121	P0DTC8	121	I15698 S4 L3 F1	1-15	signal peptide	1	1-15	//Signal Peptide	78	NF	NP		NP		NP
N	419	P0DTC9	13	P14915 L196 S3 T3 R1	NF	other globular protein	1	1-419	//Cytoplasmic	NP	NP	NP		338	39.061	22	0.4
			144	D15114 N6 Y2 E1 H1												118	0.57
			188	S15053 L59 P12												136	0.41
			393	T15057 I67												231	0.47
																253	0.55
																323	0.47
																378	0.55
																415	0.43
ORF 10	38	A0A663DJA2	NF		NF	other globular protein	0.66	NF		NP	NP	NP		NP		NP
